# Supplementary material for: Socioeconomic status, stressful life situations and mental health problems in children and adolescents: Results of the German BELLA cohort-study
Source: PLoS One. 2019 Mar 13;14(3):e0213700. doi: 10.1371/journal.pone.0213700 (PMC6415852; doi:10.1371/journal.pone.0213700)
Supplement: S1 Data — (XLS) [file pone.0213700.s001.xls]

## Sheet: Sheet1
ID	gender	age_K0	age_B2	age_K0_cen	int_gender_age_K0_cen	education_mf_yrs_K0E	education_mf_yrs_K0E_cen	education_mf_yrs_K0E_cen_EM	income_100_K0	income_100_K0_cen	income_100_K0_cen_EM	unemployed_mf_K0E	unemployed_mf_K0E_EM	StressLifeEvents_B0B2	int_income_SLE_cen_EM	int_educ_SLE_cen_EM	int_unem_SLE_EM	int_income_SLE_cen	int_educ_SLE_cen	int_unem_SLE	residence_dicho_K0	residence_K0	residence_dicho_K0_EM	SDQ_total_sum_K0E	SDQ_total_sum_K0E_EM	SDQ_total_sum_B2E	SLE_illness_accident_B1E	SLE_illness_accident_B2E	SLE_divorce_B1E	SLE_divorce_B2E	SLE_financialcrisis_B1E	SLE_financialcrisis_B2E	SLE_lossemployment_B1E	SLE_lossemployment_B2E	SLE_schoolproblems_B1E	SLE_schoolproblems_B2E	SLE_legalproceedings_B1E	SLE_legalproceedings_B2E	SLE_mentalillness_B1E	SLE_mentalillness_B2E
1	1	7	9	-4	-4	11	-1.99032	-1.99032	11.8	-0.198325	-0.198325	0	0	0	0	0	0	0	0	0	1	2	1	11	11	6	-96	-96	-96	-96	-96	-96	-96	-96	-96	-96	-96	-96	-96	-96
2	1	7	9	-4	-4	11.5	-1.49032	-1.49032	5.17	-6.82832	-6.82832	1	1	1	-6.82832	-1.49032	1	-6.82832	-1.49032	1	1	4	1	5	5	7	1	-96	-96	-96	-96	-96	-96	-96	-96	-96	-96	-96	-96	-96
3	1	7	9	-4	-4	18	5.00968	5.00968	21.21	9.21168	9.21168	0	0	0	0	0	0	0	0	0	0	1	0	2	2	0	-96	-96	-96	-96	-96	-96	-96	-96	-96	-96	-96	-96	-96	-96
4	0	7	9	-4	0	18	5.00968	5.00968	13.2	1.20167	1.20167	0	0	0	0	0	0	0	0	0	0	1	0	12	12	5	-96	-96	-96	-96	-96	-96	-96	-96	-96	-96	-96	-96	-96	-96
5	1	7	9	-4	-4	17	4.00968	4.00968	15.52	3.52168	3.52168	0	0	7	24.6517	28.0678	0	21.1301	24.0581	0	1	2	1	15	15	13	-96	-96	-96	1	1	1	-96	-96	1	1	-96	1	1	-96
6	0	7	9	-4	0	12.25	-0.740316	-0.740316	9.05	-2.94832	-2.94832	0	0	0	0	0	0	0	0	0	0	1	0	3	3	3	-96	-96	-96	-96	-96	-96	-96	-96	-96	-96	-96	-96	-96	-96
7	1	7	9	-4	-4	18	5.00968	5.00968	27.81	15.8117	15.8117	0	0	0	0	0	0	0	0	0	0	1	0	4	4	9	-96	-96	-96	-96	-96	-96	-96	-96	-96	-96	-96	-96	-96	-96
8	0	7	9	-4	0	12.25	-0.740316	-0.740316	8.97	-3.02832	-3.02832	0	0	0	0	0	0	0	0	0	0	1	0	5	5	3	-96	-96	-96	-96	-96	-96	-96	-96	-96	-96	-96	-96	-96	-96
9	1	7	9	-4	-4	16.5	3.50968	3.50968	9.53	-2.46833	-2.46833	0	0	0	0	0	0	0	0	0	0	1	0	10	10	15	-96	-96	-96	-96	0	-96	-96	-96	-96	-96	-96	-96	-96	-96
10	1	7	9	-4	-4	11.5	-1.49032	-1.49032	7.02	-4.97832	-4.97832	1	1	3	-14.935	-4.47095	3	-14.935	-4.47095	3	0	1	0	7	7	8	-96	-96	-96	-96	-96	-96	1	0	1	1	-96	-96	-96	-96
11	1	7	9	-4	-4	12.5	-0.490316	-0.490316	6.71	-5.28832	-5.28832	0	0	0	0	0	0	0	0	0	0	1	0	6	6	7	-96	-96	-96	-96	-96	-96	-96	-96	-96	-96	-96	-96	-96	-96
12	1	7	9	-4	-4	11.5	-1.49032	-1.49032	9.97	-2.02832	-2.02832	0	0	0	0	0	0	0	0	0	0	1	0	6	6	0	-96	-96	-96	-96	-96	-96	-96	-96	-96	-96	-96	-96	-96	-96
13	0	7	9	-4	0	11.75	-1.24032	-1.24032	5.54	-6.45832	-6.45832	1	1	0	0	0	0	0	0	0	0	1	0	12	12	20	-96	-96	-96	-96	-96	-96	-96	-96	-96	-96	-96	-96	-96	-96
14	0	7	9	-4	0	13	0.009684	0.009684	11.61	-0.388325	-0.388325	0	0	0	0	0	0	0	0	0	0	1	0	4	4	14	-96	-96	-96	-96	-96	-96	-96	-96	-96	-96	-96	-96	-96	-96
15	1	7	9	-4	-4	10.5	-2.49032	-2.49032	8.65	-3.34832	-3.34832	0	0	0	0	0	0	0	0	0	0	1	0	11	11	8	-96	-96	-96	-96	-96	-96	-96	-96	-96	-96	-96	-96	-96	-96
16	1	7	9	-4	-4	11	-1.99032	-1.99032	8.14	-3.85832	-3.85832	0	0	0	0	0	0	0	0	0	0	1	0	6	6	8	-96	-96	-96	-96	-96	-96	-96	-96	-96	-96	-96	-96	-96	-96
17	1	7	9	-4	-4	15	2.00968	2.00968	15.74	3.74168	3.74168	0	0	0	0	0	0	0	0	0	0	1	0	14	14	13	-96	-96	-96	-96	-96	-96	-96	-96	-96	0	-96	-96	-96	-96
18	0	7	9	-4	0	17	4.00968	4.00968	15.74	3.74168	3.74168	0	0	1	3.74168	4.00968	0	3.74168	4.00968	0	0	1	0	5	5	3	-96	-96	1	0	-96	-96	-96	-96	-96	-96	-96	-96	-96	-96
19	0	7	9	-4	0	14.75	1.75968	1.75968	26.66	14.6617	14.6617	0	0	2	29.3234	3.51937	0	0	0	0	0	1	0	6	6	2	-96	-96	-96	-96	-96	-96	-96	-96	-96	-96	-96	-96	1	1
20	1	7	9	-4	-4	17	4.00968	4.00968	34.02	22.0217	22.0217	0	0	0	0	0	0	0	0	0	0	1	0	2	2	1	-96	-96	-96	-96	-96	-96	-96	-96	-96	-96	-96	-96	-96	-96
21	1	7	9	-4	-4	15.25	2.25968	2.25968	9.11	-2.88833	-2.88833	0	0	2	-5.77665	4.51937	0	-5.77665	4.51937	0	0	1	0	7	7	10	-96	-96	-96	-96	-96	-96	-96	-96	1	1	-96	-96	-96	-96
22	0	7	9	-4	0	10.5	-2.49032	-2.49032	7.59	-4.40832	-4.40832	0	0	1	-4.40832	-2.49032	0	-4.40832	-2.49032	0	0	1	0	12	12	11	-96	-96	-96	-96	-96	-96	1	0	0	-96	-96	-96	-96	-96
23	1	7	9	-4	-4	18	5.00968	5.00968	13.2	1.20167	1.20167	0	0	0	0	0	0	0	0	0	0	1	0	17	17	12	-96	-96	-96	-96	-96	-96	-96	-96	-96	-96	-96	-96	-96	-96
24	0	7	9	-4	0	12	-0.990316	-0.990316	11.77	-0.228325	-0.228325	0	0	2	-0.45665	-1.98063	0	-0.45665	-1.98063	0	0	1	0	4	4	10	1	1	-96	-96	-96	-96	-96	-96	-96	-96	-96	-96	-96	-96
25	1	7	9	-4	-4	18	5.00968	5.00968	32.92	20.9217	20.9217	0	0	0	0	0	0	0	0	0	0	1	0	1	1	3	-96	-96	-96	-96	-96	-96	-96	-96	-96	-96	-96	-96	-96	-96
26	0	7	9	-4	0	11.25	-1.74032	-1.74032	10.14	-1.85832	-1.85832	0	0	1	-1.85832	-1.74032	0	-1.85832	-1.74032	0	0	1	0	10	10	17	-99	-96	-99	-96	-99	-96	-99	-96	-99	1	-99	-96	-99	-96
27	1	7	9	-4	-4	16	3.00968	3.00968	22.91	10.9117	10.9117	0	0	1	10.9117	3.00968	0	0	0	0	0	1	0	7	7	4	-96	-96	-96	-96	-96	-96	-96	-96	-96	-96	-96	-96	1	-96
28	1	7	9	-4	-4	14	1.00968	1.00968	17.59	5.59168	5.59168	0	0	0	0	0	0	0	0	0	0	1	0	8	8	7	-99	-96	-99	-96	-99	-96	-99	-96	-99	-96	-99	-96	-99	-96
29	0	7	9	-4	0	13.75	0.759684	0.759684	11.45	-0.548325	-0.548325	0	0	0	0	0	0	0	0	0	0	1	0	3	3	4	-96	-96	-96	-96	-96	-96	-96	-96	-96	-96	-96	-96	-96	-96
30	1	7	9	-4	-4	11	-1.99032	-1.99032	11.43	-0.568325	-0.568325	0	0	0	0	0	0	0	0	0	0	1	0	4	4	6	-99	-96	-99	-96	-99	-96	-99	-96	-99	-96	-99	-96	-99	-96
31	0	7	9	-4	0	16.5	3.50968	3.50968	30.46	18.4617	18.4617	0	0	0	0	0	0	0	0	0	0	1	0	4	4	6	-96	-96	-96	-96	-96	-96	-96	-96	-96	-96	-96	-96	-96	-96
32	0	7	9	-4	0	12	-0.990316	-0.990316	12.21	0.211675	0.211675	0	0	0	0	0	0	0	0	0	0	1	0	11	11	7	-96	-96	-96	-96	-96	-96	-96	-96	-96	-96	-96	-96	-96	-96
33	1	7	9	-4	-4	11	-1.99032	-1.99032	8.16	-3.83832	-3.83832	0	0	0	0	0	0	0	0	0	0	1	0	12	12	9	-96	-96	-96	-96	-96	-96	-96	-96	-96	-96	-96	-96	-96	-96
34	0	7	9	-4	0	14	1.00968	1.00968	10.28	-1.71833	-1.71833	0	0	0	0	0	0	0	0	0	0	1	0	6	6	2	-96	-96	-96	-96	-96	-96	-96	-96	-96	-96	-96	-96	-96	-96
35	0	7	9	-4	0	11	-1.99032	-1.99032	7.23	-4.76832	-4.76832	0	0	0	0	0	0	0	0	0	0	1	0	15	15	22	-96	-96	-96	-96	-96	-96	0	-96	-96	-96	-96	-96	-96	-96
36	1	7	9	-4	-4	10.25	-2.74032	-2.74032	7.85	-4.14832	-4.14832	0	0	0	0	0	0	0	0	0	0	1	0	17	17	21	-96	-96	-96	-96	-96	-96	-96	-96	-96	-96	-96	-96	-96	-96
37	0	7	9	-4	0	14.75	1.75968	1.75968	11.78	-0.218325	-0.218325	0	0	1	-0.218325	1.75968	0	-0.218325	1.75968	0	0	1	0	7	7	0	-99	-96	-99	-96	-99	-96	-99	-96	-99	1	-99	-96	-99	-96
38	0	7	9	-4	0	16	3.00968	3.00968	10.35	-1.64832	-1.64832	0	0	0	0	0	0	0	0	0	0	1	0	10	10	7	-96	-96	-96	-96	-96	-96	-96	-96	-96	-96	-96	-96	-96	-96
39	1	7	9	-4	-4	2.5	-10.4903	-10.4903	#NULL!	#NULL!	-12.5303	0	0	1	-12.5303	-10.4903	0	#NULL!	-10.4903	0	0	1	0	19	19	17	-96	-96	-96	-96	0	0	-96	-96	-96	1	-96	-96	-96	-96
40	0	7	9	-4	0	10.5	-2.49032	-2.49032	5.44	-6.55832	-6.55832	0	0	0	0	0	0	0	0	0	0	1	0	8	8	6	-96	-96	-96	-96	-96	-96	-96	-96	-96	-96	-96	-96	-96	-96
41	0	7	9	-4	0	11	-1.99032	-1.99032	10.13	-1.86832	-1.86832	0	0	0	0	0	0	0	0	0	0	1	0	5	5	3	-96	-96	-96	-96	-96	-96	0	-96	-96	-96	-96	-96	-96	-96
42	0	7	9	-4	0	18	5.00968	5.00968	12.93	0.931675	0.931675	0	0	0	0	0	0	0	0	0	0	1	0	5	5	9	-96	-96	-96	-96	-96	-96	-96	-96	-96	-96	-96	-96	-96	-96
43	1	7	9	-4	-4	11.5	-1.49032	-1.49032	12.93	0.931675	0.931675	0	0	0	0	0	0	0	0	0	0	1	0	3	3	4	-96	-96	-96	-96	-96	-96	-96	-96	-96	-96	-96	-96	-96	-96
44	0	7	9	-4	0	15.5	2.50968	2.50968	6.96	-5.03832	-5.03832	0	0	2	-10.0766	5.01937	0	-10.0766	5.01937	0	0	1	0	14	14	4	-99	-96	-99	-96	-99	1	-99	1	-99	-96	-99	-96	-99	-96
45	1	7	9	-4	-4	13	0.009684	0.009684	12.39	0.391675	0.391675	0	0	0	0	0	0	0	0	0	0	1	0	3	3	3	-96	-96	-96	-96	-96	-96	-96	-96	-96	-96	-96	-96	-96	-96
46	0	7	9	-4	0	12.25	-0.740316	-0.740316	16.04	4.04167	4.04167	0	0	0	0	0	0	0	0	0	0	1	0	1	1	5	-96	-96	-96	-96	-96	-96	-96	-96	-96	-96	-96	-96	-96	-96
47	1	7	9	-4	-4	12.5	-0.490316	-0.490316	11.86	-0.138325	-0.138325	0	0	0	0	0	0	0	0	0	0	1	0	6	6	4	-96	-96	-96	-96	-96	-96	-96	-96	-96	-96	-96	-96	-96	-96
48	0	7	9	-4	0	18	5.00968	5.00968	16.07	4.07168	4.07168	0	0	0	0	0	0	0	0	0	0	1	0	9	9	11	-96	-96	-96	-96	-96	-96	-96	-96	-96	-96	-96	-96	-96	-96
49	1	7	9	-4	-4	11.5	-1.49032	-1.49032	4.75	-7.24832	-7.24832	0	0	0	0	0	0	0	0	0	0	1	0	6	6	5	-96	0	-96	-96	-96	-96	-96	-96	-96	-96	-96	-96	-96	-96
50	0	7	9	-4	0	12	-0.990316	-0.990316	6.18	-5.81832	-5.81832	1	1	0	0	0	0	0	0	0	1	4	1	13	13	17	-96	-96	-96	-96	-96	-96	-96	-96	0	-96	-96	-96	-96	-96
51	0	7	9	-4	0	12.5	-0.490316	-0.490316	9.61	-2.38833	-2.38833	0	0	0	0	0	0	0	0	0	0	1	0	6	6	8	-96	-96	-96	-96	-96	-96	-96	-96	-96	-96	-96	-96	-96	-96
52	1	7	9	-4	-4	13.75	0.759684	0.759684	10.42	-1.57832	-1.57832	0	0	0	0	0	0	0	0	0	0	1	0	5	5	5	-96	-96	-96	-96	-96	-96	-96	-96	-96	-96	-96	-96	-96	-96
53	0	7	9	-4	0	12.5	-0.490316	-0.490316	8.99	-3.00832	-3.00832	0	0	0	0	0	0	0	0	0	0	1	0	7	7	9	-96	0	-96	-96	-96	-96	-96	-96	-96	-96	-96	-96	-96	-96
54	0	7	9	-4	0	11.25	-1.74032	-1.74032	8.95	-3.04833	-3.04833	0	0	0	0	0	0	0	0	0	0	1	0	11	11	17	-96	-96	-96	-96	-96	-96	-96	-96	-96	-96	-96	-96	-96	-96
55	0	7	9	-4	0	15.25	2.25968	2.25968	7.43	-4.56832	-4.56832	1	1	0	0	0	0	0	0	0	0	1	0	1	1	0	-96	-96	-96	-96	-96	-96	-96	-96	-96	-96	-96	-96	-96	-96
56	1	7	9	-4	-4	13.5	0.509684	0.509684	29.9	17.9017	17.9017	0	0	0	0	0	0	0	0	0	0	1	0	10	10	18	-96	-96	-96	-96	-96	-96	-96	-96	-96	-96	-96	-96	-96	-96
57	1	7	9	-4	-4	11	-1.99032	-1.99032	5.75	-6.24832	-6.24832	0	0	2	-12.4966	-3.98063	0	-12.4966	-3.98063	0	0	1	0	8	8	11	-96	-96	-96	-96	1	1	-96	-96	-96	-96	-96	-96	-96	-96
58	0	7	9	-4	0	16.25	3.25968	3.25968	17.32	5.32168	5.32168	0	0	1	5.32168	3.25968	0	0	0	0	0	1	0	7	7	6	-96	-96	-96	-96	-96	-96	-96	-96	-96	-96	-96	-96	1	0
59	1	7	9	-4	-4	16.5	3.50968	3.50968	15.31	3.31168	3.31168	0	0	1	3.31168	3.50968	0	3.31168	3.50968	0	0	1	0	8	8	13	-96	1	-96	-96	-96	-96	-96	-96	-96	-96	-96	-96	-96	0
60	0	7	9	-4	0	15.5	2.50968	2.50968	16.07	4.07168	4.07168	0	0	1	4.07168	2.50968	0	4.07168	2.50968	0	0	1	0	3	3	1	-96	1	-96	-96	-96	-96	-96	-96	-96	-96	-96	-96	-96	-96
61	1	7	9	-4	-4	11.5	-1.49032	-1.49032	9.17	-2.82832	-2.82832	1	1	3	-8.48497	-4.47095	3	-8.48497	-4.47095	3	0	1	0	5	5	17	-96	-96	-96	1	1	1	-96	-96	-96	-96	-96	-96	-96	-96
62	1	7	9	-4	-4	15.25	2.25968	2.25968	8.48	-3.51832	-3.51832	0	0	3	-10.555	6.77905	0	-10.555	6.77905	0	0	1	0	11	11	10	-96	-96	-96	-96	1	1	1	-96	-96	-96	-96	-96	-96	-96
63	1	7	9	-4	-4	11.5	-1.49032	-1.49032	7.44	-4.55832	-4.55832	0	0	0	0	0	0	0	0	0	0	1	0	4	4	12	-96	-96	-96	-96	-96	-96	-96	-96	-96	-96	-96	-96	-96	-96
64	1	7	9	-4	-4	10.75	-2.24032	-2.24032	8.01	-3.98832	-3.98832	0	0	0	0	0	0	0	0	0	0	1	0	9	9	8	-96	-96	-96	-96	-96	-96	-96	-96	-96	-96	-96	-96	-96	-96
65	0	7	9	-4	0	16	3.00968	3.00968	10.44	-1.55832	-1.55832	0	0	0	0	0	0	0	0	0	0	1	0	2	2	2	-96	-96	-96	-96	-96	-96	-96	0	-96	-96	-96	-96	-96	-96
66	1	7	9	-4	-4	10.5	-2.49032	-2.49032	5.53	-6.46832	-6.46832	0	0	1	-6.46832	-2.49032	0	-6.46832	-2.49032	0	0	1	0	9	9	10	-96	-96	-96	-96	1	-96	-96	-96	-96	-96	-96	-96	-96	-96
67	0	7	9	-4	0	14.75	1.75968	1.75968	14.98	2.98168	2.98168	0	0	0	0	0	0	0	0	0	0	1	0	1	1	4	-96	-96	-96	-96	-96	-96	-96	-96	-96	-96	-96	-96	-96	-96
68	1	7	9	-4	-4	11.5	-1.49032	-1.49032	12.8	0.801675	0.801675	0	0	0	0	0	0	0	0	0	0	1	0	3	3	8	-99	-96	-99	-96	-99	-96	-99	-96	-99	-96	-99	-96	-99	-96
69	1	7	9	-4	-4	10	-2.99032	-2.99032	11.85	-0.148325	-0.148325	0	0	1	-0.148325	-2.99032	0	-0.148325	-2.99032	0	0	1	0	12	12	17	-96	-96	-96	-96	-96	-96	-96	-96	-96	1	-96	-96	-96	-96
70	1	7	9	-4	-4	13.25	0.259684	0.259684	12.11	0.111675	0.111675	0	0	0	0	0	0	0	0	0	0	1	0	5	5	9	-96	-96	-96	-96	-96	-96	-96	-96	-96	-96	-96	-96	-96	-96
71	0	7	9	-4	0	11.5	-1.49032	-1.49032	5.29	-6.70832	-6.70832	1	1	3	-20.125	-4.47095	3	-20.125	-4.47095	3	0	1	0	8	8	4	-96	-96	-96	-96	1	1	1	-96	0	-96	-96	-96	-96	-96
72	0	7	9	-4	0	11	-1.99032	-1.99032	10.79	-1.20833	-1.20833	0	0	0	0	0	0	0	0	0	0	1	0	7	7	3	-96	-96	-96	-96	-96	-96	-96	-96	-96	-96	-96	-96	-96	-96
73	0	7	9	-4	0	14.5	1.50968	1.50968	13.78	1.78167	1.78167	0	0	6	10.69	9.0581	0	10.69	9.0581	0	0	1	0	7	7	17	-96	-96	1	1	1	1	-96	-96	0	1	-96	1	-96	-96
74	0	7	9	-4	0	10.5	-2.49032	-2.49032	6.94	-5.05832	-5.05832	0	0	0	0	0	0	0	0	0	0	1	0	11	11	4	-96	-96	-96	-96	-96	-96	-96	-96	-96	-96	-96	-96	-96	-96
75	0	7	9	-4	0	13	0.009684	0.009684	8.16	-3.83832	-3.83832	0	0	0	0	0	0	0	0	0	1	4	1	4	4	6	-99	-96	-99	-96	-99	-96	-99	-96	-99	-96	-99	-96	-99	-96
76	1	7	9	-4	-4	13	0.009684	0.009684	7.28	-4.71832	-4.71832	0	0	1	-4.71832	0.009684	0	0	0	0	1	7	1	13	13	6	-96	-96	-96	-96	-96	-96	-96	-96	-96	-96	-96	-96	-96	1
77	0	7	9	-4	0	11.5	-1.49032	-1.49032	8.83	-3.16832	-3.16832	0	0	0	0	0	0	0	0	0	0	1	0	11	11	17	-96	-96	-96	-96	-96	-96	-96	-96	-96	-96	-96	-96	-96	-96
78	1	7	9	-4	-4	13	0.009684	0.009684	11.8	-0.198325	-0.198325	1	1	2	-0.39665	0.019368	2	-0.39665	0.019368	2	1	7	1	5	5	6	1	-96	-96	-96	-96	-96	-96	-96	1	-96	-96	-96	-96	-96
79	0	7	9	-4	0	12.5	-0.490316	-0.490316	9.12	-2.87833	-2.87833	0	0	1	-2.87833	-0.490316	0	-2.87833	-0.490316	0	0	1	0	6	6	8	-96	-96	-96	-96	-96	-96	1	-96	-96	-96	-96	-96	-96	-96
80	1	7	9	-4	-4	13.25	0.259684	0.259684	33.09	21.0917	21.0917	0	0	0	0	0	0	0	0	0	0	1	0	5	5	7	-96	-96	-96	-96	-96	-96	-96	-96	-96	-96	-96	-96	-96	-96
81	0	7	9	-4	0	11	-1.99032	-1.99032	15.14	3.14168	3.14168	0	0	1	3.14168	-1.99032	0	3.14168	-1.99032	0	0	1	0	6	6	6	-96	-96	-96	1	-96	-96	-96	-96	-96	-96	-96	-96	-96	-96
82	0	7	9	-4	0	17.5	4.50968	4.50968	13.32	1.32168	1.32168	0	0	0	0	0	0	0	0	0	0	1	0	5	5	7	-96	-96	-96	-96	-96	0	-96	-96	-96	-96	-96	-96	0	0
83	0	7	9	-4	0	12.75	-0.240316	-0.240316	5.63	-6.36832	-6.36832	0	0	0	0	0	0	0	0	0	0	1	0	12	12	13	-96	-96	-96	-96	-96	-96	-96	-96	-96	-96	-96	-96	-96	-96
84	1	7	9	-4	-4	15	2.00968	2.00968	17.28	5.28168	5.28168	0	0	0	0	0	0	0	0	0	0	1	0	7	7	6	-96	-96	-96	-96	-96	-96	-96	-96	-96	-96	-96	-96	-96	-96
85	0	7	9	-4	0	15.5	2.50968	2.50968	14.22	2.22168	2.22168	0	0	1	2.22168	2.50968	0	2.22168	2.50968	0	0	1	0	5	5	4	-96	-96	-96	-96	1	-96	-96	-96	-96	-96	-96	-96	-96	-96
86	1	7	9	-4	-4	12	-0.990316	-0.990316	10.11	-1.88833	-1.88833	0	0	1	-1.88833	-0.990316	0	-1.88833	-0.990316	0	0	1	0	2	2	1	1	-96	-96	-96	-96	-96	-96	-96	-96	-96	-96	-96	-96	-96
87	1	7	9	-4	-4	11.5	-1.49032	-1.49032	7.58	-4.41832	-4.41832	0	0	1	-4.41832	-1.49032	0	-4.41832	-1.49032	0	0	1	0	13	13	12	-96	-96	-96	-96	-96	-96	-96	-96	-96	1	-96	-96	-96	-96
88	1	7	9	-4	-4	13	0.009684	0.009684	32.13	20.1317	20.1317	0	0	0	0	0	0	0	0	0	0	1	0	4	4	2	-96	-96	-96	-96	-96	-96	-96	-96	-96	-96	-96	-96	-96	-96
89	1	7	9	-4	-4	11.5	-1.49032	-1.49032	9.83	-2.16832	-2.16832	0	0	0	0	0	0	0	0	0	0	1	0	7	7	4	-96	-96	-96	-96	-96	-96	-96	-96	-96	-96	-96	-96	-96	-96
90	0	7	9	-4	0	18	5.00968	5.00968	16.61	4.61167	4.61167	0	0	0	0	0	0	0	0	0	0	1	0	3	3	7	-96	-96	-96	-96	-96	-96	-96	-96	-96	-96	-96	-96	-96	-96
91	1	7	9	-4	-4	13.75	0.759684	0.759684	8.15	-3.84832	-3.84832	1	1	0	0	0	0	0	0	0	0	1	0	9	9	8	-99	-96	-99	-96	-99	-96	-99	-96	-99	-96	-99	-96	-99	-96
92	0	7	9	-4	0	11.5	-1.49032	-1.49032	11.15	-0.848325	-0.848325	1	1	0	0	0	0	0	0	0	0	1	0	15	15	25	-96	-96	-96	-96	-96	-96	0	-96	-96	-96	-96	-96	-96	-96
93	0	7	9	-4	0	10.75	-2.24032	-2.24032	11.19	-0.808325	-0.808325	0	0	0	0	0	0	0	0	0	0	1	0	8	8	0	-96	-96	-96	-96	-96	-96	-96	-96	-96	-96	-96	-96	-96	-96
94	1	7	9	-4	-4	16.5	3.50968	3.50968	18.44	6.44168	6.44168	0	0	0	0	0	0	0	0	0	0	1	0	3	3	2	#NULL!	-96	#NULL!	-96	#NULL!	-96	#NULL!	-96	#NULL!	-96	#NULL!	-96	#NULL!	-96
95	0	7	9	-4	0	12	-0.990316	-0.990316	7.69	-4.30832	-4.30832	0	0	0	0	0	0	0	0	0	0	1	0	9	9	11	-96	-96	-96	-96	-96	-96	-96	-96	-96	-96	-96	-96	-96	-96
96	1	7	9	-4	-4	5.25	-7.74032	-7.74032	6.16	-5.83832	-5.83832	1	1	1	-5.83832	-7.74032	1	-5.83832	-7.74032	1	1	5	1	15	15	20	-96	-96	1	-96	-96	-96	-96	-96	-96	-96	-96	-96	-96	-96
97	1	7	9	-4	-4	10.5	-2.49032	-2.49032	10.73	-1.26832	-1.26832	0	0	1	-1.26832	-2.49032	0	-1.26832	-2.49032	0	0	1	0	3	3	8	-96	-96	-96	-96	-96	1	-96	-96	-96	-96	-96	-96	-96	-96
98	0	7	9	-4	0	18	5.00968	5.00968	14.77	2.77168	2.77168	0	0	1	2.77168	5.00968	0	2.77168	5.00968	0	0	1	0	3	3	8	-99	1	-99	-96	-99	-96	-99	-96	-99	-96	-99	-96	-99	-96
99	0	7	9	-4	0	14	1.00968	1.00968	9.52	-2.47832	-2.47832	0	0	0	0	0	0	0	0	0	0	1	0	6	6	9	-96	-96	-96	-96	-96	-96	-96	-96	-96	-96	-96	-96	-96	-96
100	1	7	9	-4	-4	16.5	3.50968	3.50968	18.93	6.93168	6.93168	0	0	0	0	0	0	0	0	0	0	1	0	6	6	4	-96	-96	-96	-96	-96	-96	-96	-96	-96	-96	-96	-96	-96	-96
101	1	7	9	-4	-4	11.5	-1.49032	-1.49032	10.28	-1.71833	-1.71833	0	0	1	-1.71833	-1.49032	0	-1.71833	-1.49032	0	0	1	0	12	12	15	-96	-96	-96	-96	-96	-96	-96	-96	-96	1	-96	-96	-96	-96
102	0	7	9	-4	0	17	4.00968	4.00968	18.92	6.92168	6.92168	0	0	1	6.92168	4.00968	0	6.92168	4.00968	0	1	4	1	2	2	7	-96	-96	-96	-96	-96	-96	-96	-96	-96	-96	-96	1	-96	-96
103	1	7	9	-4	-4	18	5.00968	5.00968	9.37	-2.62833	-2.62833	0	0	0	0	0	0	0	0	0	0	1	0	6	6	6	-96	-96	-96	-96	-96	-96	-96	-96	-96	-96	-96	-96	-96	-96
104	0	7	9	-4	0	10.25	-2.74032	-2.74032	9.76	-2.23832	-2.23832	0	0	0	0	0	0	0	0	0	0	1	0	11	11	5	-99	-96	-99	-96	-99	-96	-99	-96	-99	-96	-99	-96	-99	-96
105	1	7	9	-4	-4	13.75	0.759684	0.759684	9.95	-2.04833	-2.04833	0	0	0	0	0	0	0	0	0	0	1	0	16	16	13	-96	-96	-96	-96	-96	-96	-96	-96	-96	-96	-96	-96	-96	-96
106	0	7	10	-4	0	14	1.00968	1.00968	7.6	-4.39832	-4.39832	0	0	0	0	0	0	0	0	0	1	4	1	1	1	2	-99	-96	-99	-96	-99	-96	-99	-96	-99	-96	-99	-96	-99	-96
107	1	7	9	-4	-4	14.25	1.25968	1.25968	9.89	-2.10832	-2.10832	0	0	0	0	0	0	0	0	0	0	1	0	8	8	6	-96	-96	-96	-96	-96	-96	-96	-96	-96	-96	-96	-96	-96	-96
108	0	7	9	-4	0	17	4.00968	4.00968	16.05	4.05168	4.05168	0	0	0	0	0	0	0	0	0	0	1	0	#NULL!	5	4	-96	-96	-96	-96	-96	-96	-96	-96	-96	-96	-96	-96	-96	-96
109	1	7	9	-4	-4	12.25	-0.740316	-0.740316	8.95	-3.04833	-3.04833	0	0	0	0	0	0	0	0	0	#NULL!	#NULL!	0	7	7	11	-96	-96	-96	-96	-96	-96	-96	-96	-96	-96	-96	-96	-96	-96
110	0	7	9	-4	0	13.75	0.759684	0.759684	13.04	1.04167	1.04167	0	0	2	2.08335	1.51937	0	2.08335	1.51937	0	0	1	0	5	5	8	-99	-96	-99	1	-99	1	-99	-96	-99	-96	-99	-96	-99	0
111	1	7	9	-4	-4	14.75	1.75968	1.75968	8.39	-3.60832	-3.60832	0	0	4	-14.4333	7.03874	0	-14.4333	7.03874	0	1	4	1	8	8	7	-96	-96	-96	-96	1	1	1	1	-96	-96	-96	-96	-96	-96
112	1	7	9	-4	-4	10.5	-2.49032	-2.49032	11.8	-0.198325	-0.198325	0	0	1	-0.198325	-2.49032	0	-0.198325	-2.49032	0	0	1	0	16	16	19	-96	1	-96	-96	-96	-96	-96	-96	-96	-96	-96	-96	-96	-96
113	0	7	9	-4	0	10.5	-2.49032	-2.49032	7.99	-4.00832	-4.00832	0	0	0	0	0	0	0	0	0	0	1	0	2	2	5	-96	-96	-96	-96	-96	-96	-96	-96	-96	-96	-96	-96	-96	-96
114	1	7	9	-4	-4	11.5	-1.49032	-1.49032	7.63	-4.36832	-4.36832	0	0	0	0	0	0	0	0	0	1	2	1	17	17	16	-96	-96	-96	-96	-96	-96	-96	-96	-96	-96	-96	-96	-96	-96
115	1	7	9	-4	-4	12.25	-0.740316	-0.740316	12.16	0.161675	0.161675	0	0	0	0	0	0	0	0	0	0	1	0	14	14	15	-96	-96	-96	-96	-96	-96	-96	-96	-96	-96	-96	-96	-96	-96
116	0	7	9	-4	0	11.5	-1.49032	-1.49032	5.74	-6.25832	-6.25832	1	1	0	0	0	0	0	0	0	0	1	0	8	8	5	-96	-96	-96	-96	-96	-96	-96	-96	-96	-96	-96	-96	-96	-96
117	1	7	9	-4	-4	12.25	-0.740316	-0.740316	8.75	-3.24832	-3.24832	0	0	0	0	0	0	0	0	0	0	1	0	1	1	2	-96	-96	-96	-96	-96	-96	-96	-96	-96	-96	-96	-96	-96	-96
118	0	7	9	-4	0	18	5.00968	5.00968	8.92	-3.07832	-3.07832	1	1	3	-9.23497	15.0291	3	-9.23497	15.0291	3	0	1	0	15	15	11	-96	-96	-96	-96	1	-96	1	-96	-96	-96	1	-96	-96	-96
119	1	7	9	-4	-4	10.75	-2.24032	-2.24032	11.83	-0.168325	-0.168325	0	0	1	-0.168325	-2.24032	0	-0.168325	-2.24032	0	0	1	0	13	13	8	-96	-96	-96	-96	-96	-96	-96	1	-96	-96	-96	-96	-96	-96
120	1	7	9	-4	-4	10.5	-2.49032	-2.49032	6.2	-5.79832	-5.79832	1	1	5	-28.9916	-12.4516	5	-28.9916	-12.4516	5	0	1	0	18	18	17	-96	-96	1	1	1	1	-96	-96	1	-96	-96	-96	-96	-96
121	1	7	9	-4	-4	12.25	-0.740316	-0.740316	14.3	2.30168	2.30168	0	0	0	0	0	0	0	0	0	0	1	0	18	18	11	-96	-96	-96	-96	-96	-96	-96	-96	-96	-96	-96	-96	-96	-96
122	0	7	9	-4	0	11.5	-1.49032	-1.49032	7.3	-4.69832	-4.69832	0	0	4	-18.7933	-5.96126	0	-14.095	-4.47095	0	1	4	1	8	8	13	-96	1	-96	1	-96	1	-96	-96	-96	-96	-96	-96	-96	1
123	1	7	9	-4	-4	11.75	-1.24032	-1.24032	11.78	-0.218325	-0.218325	0	0	0	0	0	0	0	0	0	0	1	0	9	9	1	-96	-96	-96	-96	-96	-96	-96	-96	-96	-96	-96	0	-96	-96
124	1	7	9	-4	-4	15	2.00968	2.00968	38.8	26.8017	26.8017	0	0	5	134.008	10.0484	0	107.207	8.03874	0	0	1	0	13	13	10	-96	-96	-96	-96	1	1	1	1	0	0	-96	-96	1	0
125	1	7	9	-4	-4	13.75	0.759684	0.759684	10.39	-1.60832	-1.60832	0	0	1	-1.60832	0.759684	0	0	0	0	0	1	0	14	14	11	-96	-96	-96	-96	-96	-96	-96	-96	-96	-96	-96	-96	1	-96
126	1	7	9	-4	-4	12.25	-0.740316	-0.740316	10.55	-1.44832	-1.44832	0	0	2	-2.89665	-1.48063	0	-2.89665	-1.48063	0	0	1	0	9	9	16	-96	-96	-96	-96	-96	-96	-96	-96	1	1	-96	-96	-96	-96
127	1	7	9	-4	-4	12.25	-0.740316	-0.740316	5.9	-6.09832	-6.09832	1	1	3	-18.295	-2.22095	3	-18.295	-2.22095	3	0	1	0	11	11	8	-96	-96	-96	-96	1	1	1	-96	-96	-96	-96	-96	-96	-96
128	1	7	9	-4	-4	10.5	-2.49032	-2.49032	7.97	-4.02832	-4.02832	0	0	2	-8.05665	-4.98063	0	-8.05665	-4.98063	0	0	1	0	0	0	5	-96	1	-96	-96	-96	-96	-96	1	-96	-96	-96	-96	-96	-96
129	0	7	9	-4	0	17	4.00968	4.00968	27.19	15.1917	15.1917	0	0	0	0	0	0	0	0	0	0	1	0	8	8	2	-96	-96	-96	-96	-96	-96	-96	-96	-96	-96	-96	-96	-96	-96
130	1	7	9	-4	-4	13.75	0.759684	0.759684	11.05	-0.948325	-0.948325	0	0	7	-6.63827	5.31779	0	-5.68995	4.5581	0	1	4	1	5	5	2	-96	1	0	1	1	1	-96	-96	-96	-96	1	1	0	1
131	1	7	9	-4	-4	18	5.00968	5.00968	11.08	-0.918325	-0.918325	0	0	0	0	0	0	0	0	0	0	1	0	8	8	5	-96	-96	-96	-96	-96	-96	-96	-96	-96	-96	-96	-96	-96	-96
132	0	7	9	-4	0	13.25	0.259684	0.259684	10.15	-1.84832	-1.84832	0	0	0	0	0	0	0	0	0	0	1	0	1	1	3	-96	-96	-96	-96	-96	-96	-96	-96	-96	-96	-96	-96	-96	-96
133	1	7	9	-4	-4	10.5	-2.49032	-2.49032	11.88	-0.118325	-0.118325	0	0	0	0	0	0	0	0	0	0	1	0	10	10	2	-96	-96	-96	-96	-96	-96	-96	-96	-96	-96	-96	-96	-96	-96
134	1	7	9	-4	-4	18	5.00968	5.00968	22	10.0017	10.0017	0	0	0	0	0	0	0	0	0	0	1	0	6	6	8	-96	-96	-96	-96	-96	-96	-96	-96	0	0	-96	-96	-96	-96
135	0	7	9	-4	0	10	-2.99032	-2.99032	5.11	-6.88832	-6.88832	0	0	0	0	0	0	0	0	0	1	4	1	12	12	10	-96	-96	-96	-96	-96	-96	-96	-96	-96	-96	-96	-96	-96	-96
136	1	7	9	-4	-4	12.5	-0.490316	-0.490316	14.76	2.76168	2.76168	0	0	0	0	0	0	0	0	0	0	1	0	3	3	4	-96	-96	-96	-96	-96	-96	-96	-96	-96	-96	-96	-96	-96	-96
137	0	7	9	-4	0	18	5.00968	5.00968	13.58	1.58168	1.58168	0	0	2	3.16335	10.0194	0	1.58168	5.00968	0	0	1	0	6	6	4	-96	1	-96	-96	-96	-96	-96	-96	-96	-96	-96	-96	-96	1
138	1	7	9	-4	-4	14.75	1.75968	1.75968	11.13	-0.868325	-0.868325	1	1	1	-0.868325	1.75968	1	-0.868325	1.75968	1	0	1	0	11	11	6	-96	-96	-96	-96	-96	-96	1	-96	-96	-96	-96	-96	-96	-96
139	0	7	9	-4	0	15	2.00968	2.00968	10.14	-1.85832	-1.85832	0	0	3	-5.57497	6.02905	0	-5.57497	6.02905	0	1	4	1	17	17	17	-96	-96	-96	-96	-96	1	-96	-96	1	1	-96	-96	-96	-96
140	1	7	9	-4	-4	11.5	-1.49032	-1.49032	5.13	-6.86832	-6.86832	0	0	3	-20.605	-4.47095	0	-20.605	-4.47095	0	1	4	1	16	16	19	-96	-96	-96	-96	1	-96	-96	-96	1	1	-96	-96	-96	-96
141	0	7	9	-4	0	9	-3.99032	-3.99032	4.85	-7.14832	-7.14832	1	1	5	-35.7416	-19.9516	5	-28.5933	-15.9613	4	1	4	1	24	24	21	1	-96	-96	-96	1	1	-96	1	0	-96	-96	-96	1	-96
142	1	7	9	-4	-4	12.25	-0.740316	-0.740316	11.52	-0.478325	-0.478325	0	0	0	0	0	0	0	0	0	0	1	0	1	1	0	-96	-96	-96	-96	-96	-96	-96	-96	-96	-96	-96	-96	-96	-96
143	1	7	9	-4	-4	9.75	-3.24032	-3.24032	7.87	-4.12832	-4.12832	0	0	0	0	0	0	0	0	0	0	1	0	16	16	15	-96	-96	-96	-96	-96	-96	-96	-96	-96	-96	-96	-96	-96	-96
144	1	7	9	-4	-4	11.5	-1.49032	-1.49032	9.79	-2.20833	-2.20833	0	0	3	-6.62498	-4.47095	0	-6.62498	-4.47095	0	0	1	0	18	18	11	-96	-96	-96	-96	-96	1	1	1	-96	-96	-96	-96	-96	-96
145	0	7	9	-4	0	17.5	4.50968	4.50968	22.64	10.6417	10.6417	0	0	0	0	0	0	0	0	0	0	1	0	9	9	10	-96	-96	-96	-96	-96	-96	-96	-96	0	-96	-96	-96	-96	-96
146	0	7	9	-4	0	11	-1.99032	-1.99032	8.54	-3.45833	-3.45833	0	0	0	0	0	0	0	0	0	1	4	1	16	16	13	-96	-96	-96	-96	-96	-96	-96	-96	-96	-96	-96	-96	-96	-96
147	1	7	9	-4	-4	11	-1.99032	-1.99032	11.48	-0.518325	-0.518325	0	0	0	0	0	0	0	0	0	0	1	0	9	9	4	-96	-96	-96	-96	-96	-96	-96	-96	-96	-96	-96	-96	-96	-96
148	1	7	9	-4	-4	12.5	-0.490316	-0.490316	12.6	0.601675	0.601675	0	0	1	0.601675	-0.490316	0	0.601675	-0.490316	0	0	1	0	9	9	9	-96	-96	-96	-96	1	-96	-96	-96	-96	-96	-96	-96	-96	-96
149	0	7	9	-4	0	18	5.00968	5.00968	16.42	4.42168	4.42168	0	0	0	0	0	0	0	0	0	0	1	0	4	4	8	-99	-96	-99	-96	-99	-96	-99	-96	-99	-96	-99	-96	-99	-96
150	1	7	9	-4	-4	15.5	2.50968	2.50968	17.24	5.24167	5.24167	0	0	0	0	0	0	0	0	0	0	1	0	5	5	8	-96	-96	-96	-96	-96	-96	-96	-96	-96	-96	-96	-96	-96	-96
151	1	7	9	-4	-4	10.5	-2.49032	-2.49032	6.21	-5.78832	-5.78832	0	0	7	-40.5183	-17.4322	0	-34.7299	-14.9419	0	1	4	1	20	20	22	-96	-96	-96	-96	1	1	1	-96	1	1	1	-96	1	-96
152	0	7	10	-4	0	10.75	-2.24032	-2.24032	1.61	-10.3883	-10.3883	1	1	1	-10.3883	-2.24032	1	-10.3883	-2.24032	1	1	4	1	7	7	11	-99	-96	-99	-96	-99	1	-99	-96	-99	-96	-99	-96	-99	-96
153	1	7	9	-4	-4	12	-0.990316	-0.990316	12.75	0.751675	0.751675	0	0	0	0	0	0	0	0	0	0	1	0	10	10	16	-96	-96	-96	-96	-96	-96	-96	-96	-96	-96	-96	-96	-96	-96
154	1	7	9	-4	-4	11	-1.99032	-1.99032	15.45	3.45167	3.45167	0	0	0	0	0	0	0	0	0	0	1	0	4	4	2	-96	-96	-96	-96	-96	-96	-96	-96	-96	-96	-96	-96	-96	-96
155	1	7	9	-4	-4	11	-1.99032	-1.99032	11.43	-0.568325	-0.568325	0	0	0	0	0	0	0	0	0	0	1	0	6	6	5	-96	-96	-96	-96	-96	-96	-96	-96	-96	-96	-96	-96	-96	-96
156	1	7	9	-4	-4	16.25	3.25968	3.25968	15.01	3.01168	3.01168	1	1	0	0	0	0	0	0	0	0	1	0	7	7	4	-96	-96	-96	-96	-96	-96	-96	-96	-96	-96	-96	-96	-96	-96
157	0	7	10	-4	0	14.25	1.25968	1.25968	13.24	1.24168	1.24168	0	0	0	0	0	0	0	0	0	1	2	1	1	1	1	#NULL!	-96	#NULL!	-96	#NULL!	-96	#NULL!	-96	#NULL!	-96	#NULL!	-96	#NULL!	-96
158	1	7	9	-4	-4	11	-1.99032	-1.99032	4.44	-7.55832	-7.55832	0	0	0	0	0	0	0	0	0	0	1	0	11	11	7	-96	-96	-96	-96	-96	-96	-96	-96	-96	-96	-96	-96	-96	-96
159	0	7	9	-4	0	11.5	-1.49032	-1.49032	6.75	-5.24832	-5.24832	0	0	0	0	0	0	0	0	0	0	1	0	5	5	4	-96	-96	-96	-96	-96	-96	-96	-96	-96	-96	-96	-96	-96	-96
160	1	7	9	-4	-4	10.5	-2.49032	-2.49032	7.73	-4.26832	-4.26832	0	0	3	-12.805	-7.47095	0	-12.805	-7.47095	0	0	1	0	8	8	19	-96	-96	-96	-96	1	-96	-96	-96	1	1	-96	-96	-96	-96
161	0	7	9	-4	0	14	1.00968	1.00968	14.41	2.41168	2.41168	0	0	1	2.41168	1.00968	0	2.41168	1.00968	0	1	2	1	6	6	8	-96	-96	-96	-96	-96	-96	-96	-96	0	1	-96	-96	-96	-96
162	0	7	9	-4	0	11.25	-1.74032	-1.74032	4.95	-7.04832	-7.04832	0	0	0	0	0	0	0	0	0	0	1	0	4	4	2	-96	-96	-96	-96	-96	-96	-96	-96	-96	-96	-96	-96	-96	-96
163	1	7	9	-4	-4	13.5	0.509684	0.509684	11.78	-0.218325	-0.218325	0	0	1	-0.218325	0.509684	0	-0.218325	0.509684	0	0	1	0	3	3	1	1	-96	-96	-96	-96	-96	-96	-96	-96	-96	-96	-96	-96	-96
164	1	7	10	-4	-4	15	2.00968	2.00968	31.77	19.7717	19.7717	0	0	1	19.7717	2.00968	0	19.7717	2.00968	0	0	1	0	10	10	8	-96	-96	-96	-96	-96	-96	1	-96	-96	-96	-96	-96	-96	-96
165	1	7	9	-4	-4	10.5	-2.49032	-2.49032	9.61	-2.38833	-2.38833	0	0	1	-2.38833	-2.49032	0	-2.38833	-2.49032	0	0	1	0	3	3	3	-96	1	-96	-96	-96	-96	-96	-96	-96	-96	-96	-96	-96	-96
166	0	7	9	-4	0	11.5	-1.49032	-1.49032	11.02	-0.978325	-0.978325	0	0	0	0	0	0	0	0	0	0	1	0	7	7	7	-99	-96	-99	-96	-99	-96	-99	-96	-99	-96	-99	-96	-99	-96
167	0	7	9	-4	0	13.25	0.259684	0.259684	6.77	-5.22832	-5.22832	1	1	0	0	0	0	0	0	0	0	1	0	15	15	10	-96	-96	-96	-96	-96	-96	-96	-96	0	-96	-96	-96	-96	-96
168	1	7	9	-4	-4	14.25	1.25968	1.25968	8.24	-3.75832	-3.75832	0	0	3	-11.275	3.77905	0	-11.275	3.77905	0	1	2	1	9	9	8	-96	1	-96	-96	1	0	1	-96	-96	-96	-96	-96	-96	-96
169	0	7	9	-4	0	14.25	1.25968	1.25968	17.88	5.88167	5.88167	0	0	1	5.88167	1.25968	0	5.88167	1.25968	0	0	1	0	4	4	6	-96	-96	-96	-96	-96	-96	-96	-96	1	-96	-96	-96	-96	-96
170	0	7	9	-4	0	17.5	4.50968	4.50968	17.87	5.87168	5.87168	1	1	2	11.7434	9.01937	2	11.7434	9.01937	2	1	4	1	4	4	4	-96	1	-96	-96	-96	-96	-96	-96	1	-96	-96	-96	-96	-96
171	1	7	9	-4	-4	18	5.00968	5.00968	30.56	18.5617	18.5617	0	0	0	0	0	0	0	0	0	0	1	0	2	2	1	-96	-96	-96	-96	-96	-96	-96	-96	-96	-96	-96	-96	-96	-96
172	0	7	9	-4	0	16.5	3.50968	3.50968	23.29	11.2917	11.2917	0	0	1	11.2917	3.50968	0	11.2917	3.50968	0	0	1	0	9	9	14	-96	-96	-96	-96	-96	-96	-96	-96	1	-96	-96	-96	-96	-96
173	0	7	10	-4	0	11	-1.99032	-1.99032	4.74	-7.25832	-7.25832	0	0	0	0	0	0	0	0	0	0	1	0	3	3	4	-96	-96	-96	-96	-96	-96	-96	-96	-96	-96	-96	-96	-96	-96
174	1	7	10	-4	-4	12.5	-0.490316	-0.490316	13.79	1.79167	1.79167	0	0	0	0	0	0	0	0	0	0	1	0	4	4	3	-99	-96	-99	-96	-99	-96	-99	-96	-99	-96	-99	-96	-99	-96
175	1	7	9	-4	-4	18	5.00968	5.00968	9.17	-2.82832	-2.82832	0	0	2	-5.65665	10.0194	0	0	0	0	0	1	0	8	8	10	-96	-96	-96	-96	-96	-96	-96	-96	-96	-96	-96	-96	1	1
176	1	7	9	-4	-4	14.75	1.75968	1.75968	10.52	-1.47832	-1.47832	1	1	1	-1.47832	1.75968	1	-1.47832	1.75968	1	0	1	0	14	14	11	-96	-96	-96	-96	-96	1	-96	-96	-96	-96	-96	-96	-96	-96
177	1	7	9	-4	-4	11.25	-1.74032	-1.74032	8.41	-3.58832	-3.58832	0	0	2	-7.17665	-3.48063	0	-7.17665	-3.48063	0	0	1	0	16	16	11	-96	-96	-96	-96	-96	-96	0	-96	1	1	-96	-96	-96	-96
178	0	7	9	-4	0	17	4.00968	4.00968	18.84	6.84168	6.84168	0	0	0	0	0	0	0	0	0	0	1	0	13	13	5	-96	-96	-96	-96	-96	-96	-96	-96	-96	-96	-96	-96	-96	-96
179	1	7	9	-4	-4	12.25	-0.740316	-0.740316	21.39	9.39168	9.39168	0	0	0	0	0	0	0	0	0	0	1	0	2	2	3	-96	-96	-96	-96	-96	-96	-96	-96	-96	-96	-96	-96	-96	-96
180	1	7	9	-4	-4	11	-1.99032	-1.99032	7.54	-4.45832	-4.45832	0	0	0	0	0	0	0	0	0	0	1	0	5	5	3	-96	-96	-96	-96	-96	-96	0	-96	-96	0	-96	-96	-96	-96
181	1	7	9	-4	-4	11	-1.99032	-1.99032	5.52	-6.47832	-6.47832	0	0	0	0	0	0	0	0	0	0	1	0	2	2	6	-96	-96	-96	-96	-96	-96	-96	-96	-96	-96	-96	-96	-96	-96
182	0	7	9	-4	0	#NULL!	#NULL!	-0.220757	#NULL!	#NULL!	-2.09323	0	0	1	-2.09323	-0.220757	0	#NULL!	#NULL!	0	1	4	1	8	8	8	-96	0	1	-96	-96	-96	-96	-96	-96	0	-96	-96	-96	-96
183	1	7	10	-4	-4	13	0.009684	0.009684	6.58	-5.41832	-5.41832	0	0	0	0	0	0	0	0	0	0	1	0	4	4	3	-96	-96	-96	-96	-96	-96	-96	-96	-96	-96	-96	0	-96	-96
184	1	7	9	-4	-4	12	-0.990316	-0.990316	8.89	-3.10832	-3.10832	0	0	3	-9.32497	-2.97095	0	-9.32497	-2.97095	0	0	1	0	11	11	11	1	-96	-96	-96	1	0	-96	-96	1	0	-96	-96	-96	-96
185	1	7	10	-4	-4	11	-1.99032	-1.99032	7.85	-4.14832	-4.14832	0	0	1	-4.14832	-1.99032	0	-4.14832	-1.99032	0	0	1	0	17	17	12	-99	-96	-99	-96	-99	1	-99	-96	-99	-96	-99	-96	-99	-96
186	0	7	10	-4	0	12.25	-0.740316	-0.740316	10.32	-1.67832	-1.67832	0	0	0	0	0	0	0	0	0	0	1	0	8	8	9	-99	-96	-99	-96	-99	-96	-99	-96	-99	-96	-99	-96	-99	-96
187	0	7	10	-4	0	13	0.009684	0.009684	4.95	-7.04832	-7.04832	0	0	0	0	0	0	0	0	0	0	1	0	0	0	4	-96	-96	-96	-96	-96	-96	-96	-96	-96	-96	-96	-96	-96	-96
188	1	7	9	-4	-4	17.5	4.50968	4.50968	19.93	7.93168	7.93168	0	0	2	15.8634	9.01937	0	0	0	0	0	1	0	4	4	5	-96	-96	-96	-96	-96	-96	-96	-96	-96	-96	-96	-96	1	1
189	0	7	9	-4	0	10.75	-2.24032	-2.24032	11.16	-0.838325	-0.838325	1	1	3	-2.51497	-6.72095	3	-2.51497	-6.72095	3	0	1	0	7	7	12	1	-96	-96	-96	-96	-96	-96	-96	1	-96	1	-96	-96	-96
190	0	7	10	-4	0	13	0.009684	0.009684	8.09	-3.90832	-3.90832	0	0	0	0	0	0	0	0	0	0	1	0	11	11	12	-99	-96	-99	-96	-99	-96	-99	-96	-99	0	-99	-96	-99	-96
191	1	7	10	-4	-4	11	-1.99032	-1.99032	11.64	-0.358325	-0.358325	0	0	0	0	0	0	0	0	0	0	1	0	4	4	1	-96	-96	-96	-96	-96	-96	-96	-96	-96	-96	-96	-96	-96	-96
192	0	7	10	-4	0	11	-1.99032	-1.99032	10.6	-1.39832	-1.39832	0	0	0	0	0	0	0	0	0	0	1	0	18	18	10	-96	-96	-96	-96	-96	-96	-96	-96	-96	-96	-96	-96	-96	-96
193	0	7	9	-4	0	18	5.00968	5.00968	13.42	1.42168	1.42168	0	0	0	0	0	0	0	0	0	0	1	0	3	3	4	-96	-96	-96	-96	-96	-96	-96	-96	-96	-96	-96	-96	-96	-96
194	1	7	9	-4	-4	13	0.009684	0.009684	16.5	4.50168	4.50168	0	0	0	0	0	0	0	0	0	0	1	0	8	8	10	-96	-96	-96	-96	-96	-96	-96	-96	-96	-96	-96	-96	-96	-96
195	1	7	9	-4	-4	18	5.00968	5.00968	28.42	16.4217	16.4217	0	0	0	0	0	0	0	0	0	0	1	0	2	2	0	-96	-96	-96	-96	-96	-96	-96	-96	-96	-96	-96	-96	-96	-96
196	1	7	9	-4	-4	12	-0.990316	-0.990316	14.81	2.81168	2.81168	0	0	0	0	0	0	0	0	0	0	1	0	8	8	7	-96	-96	-96	-96	0	-96	-96	-96	-96	-96	-96	-96	-96	-96
197	0	7	9	-4	0	16	3.00968	3.00968	16.57	4.57168	4.57168	0	0	0	0	0	0	0	0	0	0	1	0	3	3	2	-96	-96	-96	-96	-96	-96	-96	-96	-96	-96	-96	-96	-96	-96
198	0	7	9	-4	0	17.5	4.50968	4.50968	12.38	0.381675	0.381675	0	0	0	0	0	0	0	0	0	0	1	0	1	1	1	-96	-96	-96	-96	-96	-96	-96	-96	-96	-96	-96	-96	-96	-96
199	1	7	9	-4	-4	16	3.00968	3.00968	16.22	4.22167	4.22167	0	0	0	0	0	0	0	0	0	1	4	1	2	2	1	-96	-96	-96	-96	-96	-96	-96	-96	-96	-96	-96	-96	-96	-96
200	0	7	9	-4	0	11	-1.99032	-1.99032	8.26	-3.73832	-3.73832	0	0	1	-3.73832	-1.99032	0	-3.73832	-1.99032	0	1	7	1	6	6	10	-96	-96	-96	-96	-96	-96	1	-96	-96	-96	-96	-96	-96	-96
201	0	7	9	-4	0	11.5	-1.49032	-1.49032	6.72	-5.27832	-5.27832	0	0	0	0	0	0	0	0	0	0	1	0	9	9	9	-96	-96	-96	-96	-96	-96	-96	-96	-96	0	-96	-96	-96	-96
202	1	7	9	-4	-4	12	-0.990316	-0.990316	20.5	8.50168	8.50168	0	0	1	8.50168	-0.990316	0	8.50168	-0.990316	0	0	1	0	18	18	14	-96	-96	-96	-96	-96	-96	-96	-96	-96	1	-96	-96	-96	-96
203	1	7	10	-4	-4	11.5	-1.49032	-1.49032	9.43	-2.56832	-2.56832	0	0	0	0	0	0	0	0	0	0	1	0	12	12	15	-96	-96	-96	-96	-96	-96	-96	-96	-96	-96	-96	-96	-96	-96
204	0	7	9	-4	0	16.25	3.25968	3.25968	10.37	-1.62833	-1.62833	0	0	0	0	0	0	0	0	0	0	1	0	7	7	8	#NULL!	-96	#NULL!	-96	#NULL!	-96	#NULL!	-96	#NULL!	-96	#NULL!	-96	#NULL!	-96
205	1	7	10	-4	-4	#NULL!	#NULL!	-0.652188	6.66	-5.33832	-5.33832	0	0	6	-32.0299	-3.91313	0	-21.3533	#NULL!	0	1	4	1	2	2	11	-96	-96	1	1	1	1	-96	-96	-96	-96	-96	-96	1	1
206	0	7	9	-4	0	11.5	-1.49032	-1.49032	8.47	-3.52832	-3.52832	0	0	2	-7.05665	-2.98063	0	-7.05665	-2.98063	0	1	4	1	9	9	9	-96	-96	-96	-96	1	-96	-96	-96	1	0	-96	-96	-96	-96
207	0	7	10	-4	0	17	4.00968	4.00968	19.43	7.43168	7.43168	0	0	2	14.8634	8.01937	0	14.8634	8.01937	0	1	4	1	14	14	10	1	1	-96	0	-96	-96	-96	-96	-96	-96	-96	-96	-96	-96
208	1	7	9	-4	-4	11.25	-1.74032	-1.74032	16.21	4.21168	4.21168	0	0	1	4.21168	-1.74032	0	4.21168	-1.74032	0	1	2	1	2	2	5	-96	-96	1	-96	-96	-96	-96	-96	-96	-96	-96	-96	-96	-96
209	0	7	10	-4	0	12	-0.990316	-0.990316	8.04	-3.95833	-3.95833	0	0	0	0	0	0	0	0	0	0	1	0	5	5	4	-96	-96	-96	-96	-96	-96	-96	-96	-96	-96	-96	-96	-96	-96
210	0	7	9	-4	0	15.5	2.50968	2.50968	9.88	-2.11832	-2.11832	0	0	1	-2.11832	2.50968	0	-2.11832	2.50968	0	0	1	0	3	3	10	-96	-96	-96	1	-96	-96	-96	-96	-96	-96	-96	-96	-96	-96
211	0	7	10	-4	0	12.5	-0.490316	-0.490316	19.67	7.67168	7.67168	0	0	0	0	0	0	0	0	0	0	1	0	13	13	11	-96	-96	-96	-96	-96	-96	-96	-96	-96	-96	-96	-96	-96	-96
212	0	7	9	-4	0	11	-1.99032	-1.99032	8.35	-3.64832	-3.64832	0	0	6	-21.8899	-11.9419	0	-14.5933	-7.96126	0	0	1	0	9	9	13	-96	1	-96	-96	-96	1	-96	1	-96	-96	-96	1	1	1
213	1	7	10	-4	-4	13.25	0.259684	0.259684	13.17	1.17168	1.17168	0	0	0	0	0	0	0	0	0	0	1	0	7	7	1	-96	-96	-96	-96	-96	-96	-96	-96	-96	-96	-96	-96	-96	-96
214	0	7	9	-4	0	9.75	-3.24032	-3.24032	11.26	-0.738325	-0.738325	0	0	0	0	0	0	0	0	0	0	1	0	5	5	7	-96	-96	-96	-96	-96	-96	-96	-96	-96	-96	-96	-96	-96	-96
215	1	7	10	-4	-4	12	-0.990316	-0.990316	8.46	-3.53832	-3.53832	0	0	0	0	0	0	0	0	0	0	1	0	4	4	0	-99	0	-99	-96	-99	-96	-99	-96	-99	-96	-99	-96	-99	-96
216	1	7	9	-4	-4	11.5	-1.49032	-1.49032	12.7	0.701675	0.701675	0	0	0	0	0	0	0	0	0	0	1	0	12	12	9	-96	-96	-96	-96	-96	-96	-96	-96	-96	-96	-96	-96	-96	-96
217	1	7	9	-4	-4	17.5	4.50968	4.50968	10.87	-1.12833	-1.12833	0	0	0	0	0	0	0	0	0	0	1	0	8	8	8	-96	-96	-96	-96	-96	-96	-96	-96	0	-96	-96	-96	-96	-96
218	0	7	9	-4	0	13	0.009684	0.009684	11.61	-0.388325	-0.388325	0	0	2	-0.77665	0.019368	0	-0.77665	0.019368	0	0	1	0	1	1	0	1	1	-96	-96	-96	-96	-96	-96	-96	-96	-96	-96	-96	-96
219	0	7	10	-4	0	12.25	-0.740316	-0.740316	13.99	1.99168	1.99168	0	0	0	0	0	0	0	0	0	0	1	0	6	6	2	-96	-96	-96	-96	-96	-96	-96	-96	-96	-96	-96	-96	-96	-96
220	0	7	10	-4	0	11.75	-1.24032	-1.24032	16.32	4.32168	4.32168	0	0	1	4.32168	-1.24032	0	4.32168	-1.24032	0	0	1	0	4	4	3	-96	-96	-96	-96	-96	1	-96	-96	-96	-96	-96	-96	-96	-96
221	1	7	9	-4	-4	9.75	-3.24032	-3.24032	8.11	-3.88833	-3.88833	1	1	0	0	0	0	0	0	0	0	1	0	5	5	8	-96	-96	-96	-96	-96	-96	-96	-96	-96	-96	-96	-96	-96	-96
222	1	7	9	-4	-4	11	-1.99032	-1.99032	10.64	-1.35832	-1.35832	0	0	0	0	0	0	0	0	0	0	1	0	9	9	14	-96	-96	-96	-96	-96	-96	-96	-96	-96	-96	-96	-96	-96	-96
223	1	7	9	-4	-4	17.5	4.50968	4.50968	18.78	6.78168	6.78168	0	0	0	0	0	0	0	0	0	0	1	0	8	8	8	-96	-96	-96	-96	-96	-96	0	0	-96	-96	-96	-96	-96	-96
224	0	7	10	-4	0	14	1.00968	1.00968	20.77	8.77168	8.77168	0	0	0	0	0	0	0	0	0	1	4	1	4	4	9	-96	-96	-96	-96	-96	-96	-96	-96	-96	-96	-96	-96	-96	-96
225	0	7	10	-3	0	13	0.009684	0.009684	12.93	0.931675	0.931675	0	0	0	0	0	0	0	0	0	0	1	0	5	5	4	-99	-96	-99	-96	-99	-96	-99	-96	-99	-96	-99	-96	-99	-96
226	1	7	9	-3	-3	11	-1.99032	-1.99032	14.27	2.27168	2.27168	0	0	0	0	0	0	0	0	0	0	1	0	7	7	3	-96	-96	-96	-96	-96	-96	-96	-96	-96	-96	-96	-96	-96	-96
227	1	7	9	-3	-3	12.25	-0.740316	-0.740316	10.85	-1.14832	-1.14832	0	0	1	-1.14832	-0.740316	0	-1.14832	-0.740316	0	0	1	0	10	10	7	-96	-96	-96	-96	-96	-96	-96	-96	-96	0	-96	1	-96	-96
228	0	7	9	-3	0	15.5	2.50968	2.50968	15.22	3.22168	3.22168	0	0	0	0	0	0	0	0	0	0	1	0	6	6	5	-96	-96	-96	-96	-96	-96	-96	-96	0	-96	-96	-96	-96	-96
229	1	7	10	-3	-3	16	3.00968	3.00968	33.61	21.6117	21.6117	0	0	0	0	0	0	0	0	0	0	1	0	7	7	8	-96	-96	-96	-96	-96	-96	-96	-96	-96	-96	-96	-96	-96	-96
230	1	7	10	-3	-3	18	5.00968	5.00968	20.68	8.68168	8.68168	0	0	0	0	0	0	0	0	0	0	1	0	4	4	10	-96	-96	-96	-96	-96	-96	-96	-96	-96	-96	-96	-96	-96	-96
231	1	7	10	-3	-3	14.5	1.50968	1.50968	13.5	1.50168	1.50168	0	0	0	0	0	0	0	0	0	1	2	1	5	5	8	#NULL!	-96	#NULL!	-96	#NULL!	-96	#NULL!	-96	#NULL!	-96	#NULL!	-96	#NULL!	-96
232	1	8	9	-3	-3	11.5	-1.49032	-1.49032	11.03	-0.968325	-0.968325	0	0	0	0	0	0	0	0	0	1	4	1	3	3	7	-96	-96	-96	-96	-96	-96	-96	-96	-96	-96	-96	-96	-96	-96
233	1	8	10	-3	-3	10.5	-2.49032	-2.49032	7.81	-4.18832	-4.18832	0	0	0	0	0	0	0	0	0	0	1	0	19	19	9	-96	-96	-96	-96	-96	-96	-96	-96	-96	-96	-96	-96	-96	-96
234	0	8	10	-3	0	14	1.00968	1.00968	8.16	-3.83832	-3.83832	0	0	2	-7.67665	2.01937	0	-7.67665	2.01937	0	0	1	0	3	3	6	1	1	-96	-96	-96	-96	-96	-96	-96	-96	-96	-96	-96	-96
235	0	8	10	-3	0	11.5	-1.49032	-1.49032	11.14	-0.858325	-0.858325	0	0	1	-0.858325	-1.49032	0	-0.858325	-1.49032	0	0	1	0	5	5	8	-96	-96	-96	-96	-96	1	-96	-96	-96	-96	-96	-96	-96	-96
236	0	8	10	-3	0	18	5.00968	5.00968	18.82	6.82168	6.82168	0	0	0	0	0	0	0	0	0	0	1	0	4	4	0	-96	-96	-96	-96	-96	-96	-96	-96	-96	-96	-96	-96	-96	-96
237	0	8	10	-3	0	15	2.00968	2.00968	8.22	-3.77832	-3.77832	1	1	3	-11.335	6.02905	3	-3.77832	2.00968	1	0	1	0	3	3	3	0	1	-96	-96	-96	-96	-96	-96	-96	-96	-96	-96	1	1
238	0	8	10	-3	0	14.75	1.75968	1.75968	14.4	2.40168	2.40168	0	0	0	0	0	0	0	0	0	0	1	0	3	3	4	-96	-96	-96	-96	-96	-96	-96	-96	-96	-96	-96	-96	-96	-96
239	0	8	10	-3	0	12.5	-0.490316	-0.490316	11.37	-0.628325	-0.628325	0	0	0	0	0	0	0	0	0	0	1	0	6	6	14	-96	0	-96	-96	-96	-96	-96	-96	-96	-96	-96	-96	-96	-96
240	0	8	10	-3	0	11.5	-1.49032	-1.49032	9.72	-2.27832	-2.27832	0	0	0	0	0	0	0	0	0	0	1	0	0	0	9	-96	-96	-96	-96	-96	-96	-96	-96	-96	-96	-96	-96	-96	-96
241	1	8	10	-3	-3	11.25	-1.74032	-1.74032	8.23	-3.76832	-3.76832	0	0	0	0	0	0	0	0	0	0	1	0	11	11	14	-96	-96	-96	-96	-96	-96	-96	-96	-96	0	-96	-96	-96	-96
242	0	8	10	-3	0	12	-0.990316	-0.990316	17.03	5.03168	5.03168	0	0	0	0	0	0	0	0	0	0	1	0	11	11	4	-96	-96	-96	-96	-96	-96	-96	-96	-96	-96	-96	-96	-96	-96
243	0	8	10	-3	0	11.5	-1.49032	-1.49032	7.36	-4.63832	-4.63832	1	1	1	-4.63832	-1.49032	1	-4.63832	-1.49032	1	0	1	0	15	15	10	-96	-96	-96	-96	-96	-96	-96	-96	1	-96	-96	-96	-96	-96
244	1	8	10	-3	-3	13.75	0.759684	0.759684	8.79	-3.20833	-3.20833	0	0	0	0	0	0	0	0	0	0	1	0	5	5	9	-96	-96	-96	-96	-96	-96	-96	-96	-96	-96	-96	-96	-96	-96
245	1	8	10	-3	-3	11	-1.99032	-1.99032	6.01	-5.98832	-5.98832	0	0	0	0	0	0	0	0	0	0	1	0	5	5	7	-99	-96	-99	-96	-99	-96	-99	-96	-99	-96	-99	-96	-99	-96
246	0	8	10	-3	0	15.75	2.75968	2.75968	15.9	3.90168	3.90168	0	0	0	0	0	0	0	0	0	0	1	0	10	10	13	-99	-96	-99	-96	-99	-96	-99	-96	-99	-96	-99	-96	-99	-96
247	0	8	10	-3	0	16.5	3.50968	3.50968	15.91	3.91168	3.91168	0	0	0	0	0	0	0	0	0	0	1	0	1	1	1	-96	-96	-96	-96	-96	-96	-96	-96	-96	-96	-96	-96	-96	-96
248	1	8	10	-3	-3	#NULL!	#NULL!	0.706303	#NULL!	#NULL!	1.9283	#NULL!	0	1	1.9283	0.706303	0	#NULL!	#NULL!	#NULL!	#NULL!	#NULL!	0	#NULL!	9	13	1	-96	-96	-96	-96	-96	-96	-96	-96	-96	-96	-96	-96	-96
249	0	8	10	-3	0	14.25	1.25968	1.25968	13.76	1.76168	1.76168	0	0	0	0	0	0	0	0	0	1	2	1	9	9	7	-99	-96	-99	-96	-99	-96	-99	-96	-99	-96	-99	-96	-99	-96
250	1	8	10	-3	-3	11	-1.99032	-1.99032	10.98	-1.01832	-1.01832	0	0	0	0	0	0	0	0	0	0	1	0	7	7	4	-96	-96	-96	-96	-96	-96	-96	-96	-96	-96	-96	-96	-96	-96
251	0	8	10	-3	0	11.5	-1.49032	-1.49032	6.69	-5.30832	-5.30832	0	0	0	0	0	0	0	0	0	0	1	0	5	5	4	-96	-96	-96	-96	-96	-96	-96	-96	-96	-96	-96	-96	-96	-96
252	0	8	10	-3	0	10.25	-2.74032	-2.74032	8.94	-3.05832	-3.05832	1	1	4	-12.2333	-10.9613	4	-12.2333	-10.9613	4	0	1	0	9	9	11	-96	-96	-96	-96	0	1	1	1	1	-96	-96	-96	-96	-96
253	1	8	10	-3	-3	11	-1.99032	-1.99032	6.51	-5.48832	-5.48832	1	1	0	0	0	0	0	0	0	0	1	0	8	8	7	-96	-96	-96	-96	-96	-96	-96	-96	-96	-96	-96	-96	-96	-96
254	0	8	10	-3	0	10.5	-2.49032	-2.49032	9.92	-2.07832	-2.07832	1	1	0	0	0	0	0	0	0	1	2	1	11	11	3	-96	-96	-96	-96	-96	-96	-96	-96	-96	-96	-96	-96	-96	-96
255	0	8	10	-3	0	15	2.00968	2.00968	8.38	-3.61832	-3.61832	0	0	0	0	0	0	0	0	0	0	1	0	2	2	5	-96	-96	-96	-96	-96	0	0	-96	-96	-96	-96	-96	-96	-96
256	0	8	10	-3	0	#NULL!	#NULL!	-0.247312	11.13	-0.868325	-0.868325	0	0	0	0	0	0	0	0	0	0	1	0	6	6	10	-96	0	-96	-96	-96	-96	-96	-96	-96	-96	-96	-96	-96	-96
257	0	8	10	-3	0	10.5	-2.49032	-2.49032	6.48	-5.51832	-5.51832	0	0	0	0	0	0	0	0	0	1	4	1	29	29	19	-99	-96	-99	-96	-99	-96	-99	-96	-99	0	-99	-96	-99	-96
258	1	8	10	-3	-3	16	3.00968	3.00968	11.97	-0.028325	-0.028325	1	1	0	0	0	0	0	0	0	0	1	0	5	5	2	-96	-96	-96	-96	-96	-96	-96	-96	-96	-96	-96	-96	-96	-96
259	1	8	10	-3	-3	11.75	-1.24032	-1.24032	17.83	5.83167	5.83167	0	0	1	5.83167	-1.24032	0	5.83167	-1.24032	0	1	3	1	6	6	6	0	-96	-96	-96	-96	-96	-96	1	-96	-96	-96	-96	-96	-96
260	0	8	10	-3	0	18	5.00968	5.00968	18.48	6.48168	6.48168	0	0	0	0	0	0	0	0	0	0	1	0	4	4	2	-99	-96	-99	-96	-99	-96	-99	-96	-99	-96	-99	-96	-99	-96
261	0	8	10	-3	0	15	2.00968	2.00968	12.76	0.761675	0.761675	0	0	0	0	0	0	0	0	0	0	1	0	8	8	9	-96	-96	-96	-96	-96	-96	-96	-96	-96	-96	-96	-96	-96	-96
262	0	8	10	-3	0	11.25	-1.74032	-1.74032	7.46	-4.53832	-4.53832	1	1	0	0	0	0	0	0	0	0	1	0	5	5	7	-96	-96	-96	-96	-96	-96	-96	0	-96	-96	-96	-96	-96	-96
263	0	8	10	-3	0	12.25	-0.740316	-0.740316	7.68	-4.31832	-4.31832	0	0	0	0	0	0	0	0	0	0	1	0	5	5	3	-99	-96	-99	-96	-99	-96	-99	-96	-99	-96	-99	-96	-99	-96
264	1	8	10	-3	-3	12.5	-0.490316	-0.490316	15.44	3.44168	3.44168	0	0	0	0	0	0	0	0	0	0	1	0	5	5	4	-96	-96	-96	-96	-96	-96	-96	-96	-96	-96	-96	-96	-96	-96
265	0	8	10	-3	0	12.5	-0.490316	-0.490316	7.95	-4.04832	-4.04832	0	0	1	-4.04832	-0.490316	0	-4.04832	-0.490316	0	0	1	0	5	5	6	-99	-96	-99	-96	-99	1	-99	-96	-99	-96	-99	-96	-99	-96
266	0	8	10	-3	0	12	-0.990316	-0.990316	16.09	4.09168	4.09168	0	0	1	4.09168	-0.990316	0	4.09168	-0.990316	0	0	1	0	2	2	1	1	-96	-96	-96	-96	-96	-96	-96	-96	-96	-96	-96	-96	-96
267	0	8	10	-3	0	14.75	1.75968	1.75968	16.17	4.17168	4.17168	0	0	1	4.17168	1.75968	0	4.17168	1.75968	0	0	1	0	8	8	11	-96	-96	-96	-96	-96	-96	-96	-96	-96	1	-96	-96	-96	-96
268	0	8	10	-3	0	11.75	-1.24032	-1.24032	15.83	3.83168	3.83168	0	0	0	0	0	0	0	0	0	0	1	0	2	2	1	-96	-96	-96	-96	-96	-96	-96	-96	-96	-96	-96	-96	-96	-96
269	1	8	10	-3	-3	18	5.00968	5.00968	17.26	5.26168	5.26168	0	0	1	5.26168	5.00968	0	5.26168	5.00968	0	1	4	1	2	2	1	-96	-96	-96	1	-96	-96	-96	-96	-96	-96	-96	-96	-96	-96
270	0	8	10	-3	0	14.75	1.75968	1.75968	18.98	6.98168	6.98168	0	0	1	6.98168	1.75968	0	6.98168	1.75968	0	0	1	0	3	3	9	-99	-96	-99	-96	-99	1	-99	-96	-99	-96	-99	-96	-99	-96
271	0	8	10	-3	0	12.25	-0.740316	-0.740316	12.76	0.761675	0.761675	0	0	0	0	0	0	0	0	0	0	1	0	9	9	8	-96	-96	-96	-96	-96	-96	-96	-96	-96	-96	-96	-96	-96	-96
272	0	8	10	-3	0	17	4.00968	4.00968	17.87	5.87168	5.87168	0	0	1	5.87168	4.00968	0	5.87168	4.00968	0	0	1	0	7	7	8	-96	-96	-96	-96	-96	-96	1	-96	-96	-96	-96	-96	-96	-96
273	0	8	10	-3	0	16.25	3.25968	3.25968	7.84	-4.15832	-4.15832	0	0	0	0	0	0	0	0	0	0	1	0	1	1	9	-96	-96	-96	-96	-96	-96	-96	-96	-96	-96	-96	-96	-96	-96
274	1	8	10	-3	-3	11.5	-1.49032	-1.49032	8.31	-3.68832	-3.68832	0	0	0	0	0	0	0	0	0	0	1	0	3	3	4	-96	-96	-96	-96	-96	-96	-96	-96	-96	-96	-96	-96	-96	-96
275	0	8	10	-3	0	11	-1.99032	-1.99032	8.88	-3.11832	-3.11832	0	0	0	0	0	0	0	0	0	0	1	0	5	5	11	-96	-96	-96	-96	-96	-96	-96	-96	-96	0	-96	-96	-96	-96
276	0	8	10	-3	0	13.5	0.509684	0.509684	11.28	-0.718325	-0.718325	0	0	3	-2.15498	1.52905	0	-2.15498	1.52905	0	0	1	0	12	12	18	-96	1	-96	-96	-96	-96	-96	-96	1	1	-96	-96	-96	-96
277	1	8	10	-3	-3	9.25	-3.74032	-3.74032	10.02	-1.97832	-1.97832	0	0	2	-3.95665	-7.48063	0	-3.95665	-7.48063	0	0	1	0	9	9	12	-96	-96	-96	-96	-96	-96	-96	-96	1	1	-96	-96	-96	-96
278	1	8	10	-3	-3	10.5	-2.49032	-2.49032	6.52	-5.47832	-5.47832	0	0	2	-10.9566	-4.98063	0	-10.9566	-4.98063	0	0	1	0	1	1	0	1	1	-96	-96	-96	-96	-96	-96	-96	-96	-96	-96	-96	-96
279	0	8	10	-3	0	13.25	0.259684	0.259684	11.62	-0.378325	-0.378325	0	0	0	0	0	0	0	0	0	0	1	0	9	9	7	-96	-96	-96	-96	-96	-96	-96	-96	-96	-96	-96	-96	-96	-96
280	0	8	10	-3	0	13.75	0.759684	0.759684	16.19	4.19168	4.19168	0	0	0	0	0	0	0	0	0	0	1	0	0	0	0	-96	-96	-96	-96	-96	-96	-96	-96	-96	-96	-96	-96	-96	-96
281	1	8	10	-3	-3	13	0.009684	0.009684	16.1	4.10168	4.10168	0	0	0	0	0	0	0	0	0	0	1	0	7	7	8	-96	-96	-96	-96	-96	-96	-96	-96	-96	-96	-96	-96	-96	-96
282	0	8	10	-3	0	11.5	-1.49032	-1.49032	12.66	0.661675	0.661675	0	0	0	0	0	0	0	0	0	1	4	1	5	5	5	-99	-96	-99	-96	-99	-96	-99	0	-99	-96	-99	-96	-99	-96
283	0	8	10	-3	0	10.5	-2.49032	-2.49032	9.7	-2.29833	-2.29833	0	0	0	0	0	0	0	0	0	0	1	0	8	8	7	-96	-96	-96	-96	-96	-96	-96	-96	-96	-96	-96	-96	-96	-96
284	0	8	10	-3	0	14	1.00968	1.00968	7.29	-4.70832	-4.70832	0	0	0	0	0	0	0	0	0	1	2	1	1	1	0	-96	-96	-96	-96	-96	-96	-96	-96	-96	-96	-96	-96	-96	-96
285	1	8	10	-3	-3	#NULL!	#NULL!	-0.41573	6.78	-5.21832	-5.21832	#NULL!	0	1	-5.21832	-0.41573	0	-5.21832	#NULL!	#NULL!	0	1	0	7	7	7	-96	-96	-96	-96	-96	0	-96	-96	-96	1	-96	-96	-96	-96
286	0	8	10	-3	0	12.75	-0.240316	-0.240316	11.6	-0.398325	-0.398325	0	0	2	-0.79665	-0.480632	0	-0.79665	-0.480632	0	0	1	0	10	10	5	-96	-96	-96	-96	0	-96	1	1	-96	-96	-96	-96	-96	-96
287	0	8	10	-3	0	11.5	-1.49032	-1.49032	8.46	-3.53832	-3.53832	1	1	0	0	0	0	0	0	0	0	1	0	3	3	1	-96	-96	-96	-96	-96	-96	-96	-96	-96	-96	-96	-96	-96	-96
288	1	8	10	-3	-3	14.25	1.25968	1.25968	14.09	2.09168	2.09168	0	0	1	2.09168	1.25968	0	2.09168	1.25968	0	0	1	0	10	10	15	-96	-96	-96	-96	-96	-96	-96	1	-96	-96	-96	-96	-96	-96
289	1	8	10	-3	-3	10.5	-2.49032	-2.49032	9.58	-2.41832	-2.41832	0	0	1	-2.41832	-2.49032	0	-2.41832	-2.49032	0	1	2	1	9	9	20	-96	-96	-96	-96	-96	-96	-96	-96	1	-96	-96	-96	-96	-96
290	0	8	10	-3	0	15.5	2.50968	2.50968	10.25	-1.74832	-1.74832	0	0	2	-3.49665	5.01937	0	-3.49665	5.01937	0	1	4	1	14	14	8	-96	-96	1	-96	1	-96	-96	-96	-96	-96	-96	-96	-96	-96
291	1	8	10	-3	-3	11	-1.99032	-1.99032	8.94	-3.05832	-3.05832	0	0	0	0	0	0	0	0	0	0	1	0	5	5	4	-96	-96	-96	-96	-96	-96	-96	-96	0	-96	-96	-96	-96	-96
292	0	8	10	-3	0	11.5	-1.49032	-1.49032	7.37	-4.62832	-4.62832	0	0	0	0	0	0	0	0	0	0	1	0	5	5	7	-96	-96	-96	-96	-96	-96	-96	-96	-96	-96	-96	-96	-96	-96
293	1	8	10	-3	-3	12	-0.990316	-0.990316	9.91	-2.08832	-2.08832	0	0	0	0	0	0	0	0	0	0	1	0	10	10	10	-96	-96	-96	-96	-96	-96	-96	-96	0	0	-96	-96	-96	-96
294	1	8	10	-3	-3	11.5	-1.49032	-1.49032	8.62	-3.37833	-3.37833	1	1	3	-10.135	-4.47095	3	-10.135	-4.47095	3	1	7	1	11	11	10	-96	1	-96	-96	-96	-96	1	1	-96	-96	-96	-96	-96	-96
295	1	8	10	-3	-3	12	-0.990316	-0.990316	18.5	6.50168	6.50168	0	0	0	0	0	0	0	0	0	0	1	0	13	13	9	-96	-96	-96	-96	-96	-96	-96	-96	-96	0	-96	-96	-96	-96
296	0	8	10	-3	0	12.25	-0.740316	-0.740316	6.2	-5.79832	-5.79832	0	0	0	0	0	0	0	0	0	0	1	0	7	7	0	-96	-96	-96	-96	-96	-96	-96	-96	-96	-96	-96	-96	-96	-96
297	0	8	10	-3	0	13.25	0.259684	0.259684	12.73	0.731675	0.731675	0	0	0	0	0	0	0	0	0	0	1	0	1	1	0	-96	-96	-96	-96	-96	-96	0	-96	-96	-96	-96	-96	-96	-96
298	0	8	10	-3	0	18	5.00968	5.00968	11.24	-0.758325	-0.758325	0	0	0	0	0	0	0	0	0	0	1	0	12	12	12	-99	-96	-99	-96	-99	-96	-99	-96	-99	-96	-99	-96	-99	-96
299	0	8	10	-3	0	11.5	-1.49032	-1.49032	5.77	-6.22832	-6.22832	0	0	1	-6.22832	-1.49032	0	-6.22832	-1.49032	0	0	1	0	6	6	11	-96	1	-96	-96	-96	-96	-96	-96	-96	-96	-96	-96	-96	-96
300	0	8	10	-3	0	15.5	2.50968	2.50968	8.18	-3.81832	-3.81832	0	0	1	-3.81832	2.50968	0	-3.81832	2.50968	0	1	2	1	7	7	10	#NULL!	-96	#NULL!	-96	#NULL!	-96	#NULL!	-96	#NULL!	1	#NULL!	-96	#NULL!	-96
301	0	8	10	-3	0	14	1.00968	1.00968	27	15.0017	15.0017	0	0	0	0	0	0	0	0	0	0	1	0	5	5	5	-96	-96	-96	-96	-96	-96	-96	-96	-96	-96	-96	-96	-96	-96
302	1	8	10	-3	-3	11.5	-1.49032	-1.49032	7.1	-4.89832	-4.89832	0	0	2	-9.79665	-2.98063	0	-4.89832	-1.49032	0	0	1	0	4	4	6	#NULL!	1	#NULL!	-96	#NULL!	-96	#NULL!	-96	#NULL!	-96	#NULL!	-96	#NULL!	1
303	0	8	10	-3	0	14.75	1.75968	1.75968	11.26	-0.738325	-0.738325	0	0	0	0	0	0	0	0	0	1	2	1	18	18	10	-96	-96	-96	-96	-96	-96	-96	-96	-96	-96	-96	-96	-96	-96
304	0	8	10	-3	0	18	5.00968	5.00968	15.92	3.92168	3.92168	0	0	1	3.92168	5.00968	0	3.92168	5.00968	0	0	1	0	12	12	12	-96	-96	-96	-96	-96	-96	-96	-96	1	0	-96	-96	-96	-96
305	1	8	10	-3	-3	12	-0.990316	-0.990316	7.82	-4.17832	-4.17832	1	1	1	-4.17832	-0.990316	1	-4.17832	-0.990316	1	0	1	0	14	14	17	-96	-96	-96	-96	-96	0	-96	-96	1	-96	-96	-96	-96	-96
306	1	8	10	-3	-3	9.75	-3.24032	-3.24032	6.1	-5.89832	-5.89832	#NULL!	0	2	-11.7966	-6.48063	0	-11.7966	-6.48063	#NULL!	0	1	0	16	16	17	-96	-96	-96	-96	-96	1	-96	-96	0	1	-96	-96	-96	-96
307	0	8	10	-3	0	12.5	-0.490316	-0.490316	7.98	-4.01832	-4.01832	1	1	1	-4.01832	-0.490316	1	-4.01832	-0.490316	1	0	1	0	13	13	8	-96	-96	-96	-96	-96	-96	1	-96	-96	-96	-96	-96	-96	-96
308	0	8	10	-3	0	11.5	-1.49032	-1.49032	11.48	-0.518325	-0.518325	0	0	1	-0.518325	-1.49032	0	-0.518325	-1.49032	0	0	1	0	8	8	5	-96	-96	-96	-96	-96	1	-96	-96	-96	-96	-96	-96	-96	-96
309	0	8	10	-3	0	11.5	-1.49032	-1.49032	7.66	-4.33832	-4.33832	1	1	0	0	0	0	0	0	0	0	1	0	12	12	7	-96	-96	-96	-96	-96	-96	0	-96	-96	-96	-96	-96	-96	-96
310	1	8	10	-3	-3	15	2.00968	2.00968	34.53	22.5317	22.5317	0	0	1	22.5317	2.00968	0	22.5317	2.00968	0	0	1	0	16	16	15	1	-96	-96	-96	-96	-96	-96	-96	-96	0	-96	-96	-96	-96
311	0	8	10	-3	0	11.5	-1.49032	-1.49032	7.18	-4.81832	-4.81832	0	0	0	0	0	0	0	0	0	1	4	1	10	10	11	-96	-96	0	0	-96	-96	-96	-96	-96	-96	-96	-96	-96	-96
312	0	8	10	-3	0	17.5	4.50968	4.50968	15.81	3.81168	3.81168	0	0	1	3.81168	4.50968	0	0	0	0	0	1	0	7	7	7	-99	-96	-99	-96	-99	-96	-99	-96	-99	-96	-99	-96	-99	1
313	0	8	10	-3	0	18	5.00968	5.00968	13.31	1.31168	1.31168	0	0	0	0	0	0	0	0	0	0	1	0	9	9	5	-96	-96	-96	-96	-96	-96	-96	-96	-96	-96	-96	-96	-96	-96
314	0	8	10	-3	0	13	0.009684	0.009684	6.32	-5.67832	-5.67832	0	0	1	-5.67832	0.009684	0	-5.67832	0.009684	0	#NULL!	#NULL!	0	4	4	3	-96	-96	-96	-96	1	-96	-96	-96	-96	-96	-96	-96	-96	-96
315	1	8	10	-3	-3	13.5	0.509684	0.509684	10.84	-1.15832	-1.15832	0	0	0	0	0	0	0	0	0	0	1	0	7	7	8	-96	-96	-96	-96	-96	-96	-96	-96	-96	-96	-96	-96	-96	-96
316	0	8	10	-3	0	18	5.00968	5.00968	12.27	0.271675	0.271675	0	0	1	0.271675	5.00968	0	0.271675	5.00968	0	0	1	0	4	4	3	-96	-96	-96	-96	-96	0	-96	-96	1	-96	-96	-96	-96	-96
317	1	8	10	-3	-3	11.5	-1.49032	-1.49032	5.93	-6.06832	-6.06832	0	0	1	-6.06832	-1.49032	0	-6.06832	-1.49032	0	0	1	0	5	5	5	-96	-96	-96	-96	-96	-96	-96	1	-96	-96	-96	-96	-96	-96
318	1	8	10	-3	-3	10.25	-2.74032	-2.74032	5.34	-6.65832	-6.65832	0	0	0	0	0	0	0	0	0	0	1	0	4	4	3	-96	-96	-96	-96	-96	-96	-96	-96	-96	-96	-96	-96	-96	-96
319	0	8	10	-3	0	#NULL!	#NULL!	-1.00367	5.18	-6.81832	-6.81832	0	0	1	-6.81832	-1.00367	0	-6.81832	#NULL!	0	0	1	0	9	9	3	#NULL!	1	#NULL!	-96	#NULL!	-96	#NULL!	-96	#NULL!	-96	#NULL!	-96	#NULL!	-96
320	0	8	10	-3	0	10.5	-2.49032	-2.49032	11.04	-0.958325	-0.958325	0	0	0	0	0	0	0	0	0	0	1	0	8	8	6	-96	-96	-96	-96	-96	-96	-96	-96	-96	-96	-96	-96	-96	-96
321	0	8	10	-3	0	11.5	-1.49032	-1.49032	12.62	0.621675	0.621675	0	0	0	0	0	0	0	0	0	0	1	0	5	5	5	-96	-96	-96	-96	-96	-96	-96	-96	-96	-96	-96	-96	-96	-96
322	1	8	10	-3	-3	11.5	-1.49032	-1.49032	14.34	2.34168	2.34168	0	0	0	0	0	0	0	0	0	1	7	1	11	11	12	-96	-96	-96	-96	-96	-96	0	-96	-96	-96	-96	-96	-96	-96
323	0	8	10	-3	0	12	-0.990316	-0.990316	9.7	-2.29833	-2.29833	0	0	0	0	0	0	0	0	0	0	1	0	7	7	6	-96	-96	-96	-96	-96	-96	-96	-96	-96	-96	-96	-96	-96	-96
324	1	8	10	-3	-3	9.5	-3.49032	-3.49032	5.62	-6.37832	-6.37832	1	1	0	0	0	0	0	0	0	0	1	0	11	11	16	-96	-96	-96	-96	-96	-96	-96	-96	0	-96	-96	-96	-96	-96
325	0	8	10	-3	0	14.75	1.75968	1.75968	14.51	2.51168	2.51168	0	0	0	0	0	0	0	0	0	0	1	0	13	13	8	-96	-96	-96	-96	-96	-96	-96	-96	-96	-96	-96	-96	-96	-96
326	1	8	10	-3	-3	10.25	-2.74032	-2.74032	8.84	-3.15832	-3.15832	0	0	0	0	0	0	0	0	0	0	1	0	9	9	7	#NULL!	-96	#NULL!	-96	#NULL!	-96	#NULL!	-96	#NULL!	-96	#NULL!	-96	#NULL!	-96
327	1	8	10	-3	-3	17	4.00968	4.00968	10.84	-1.15832	-1.15832	0	0	0	0	0	0	0	0	0	0	1	0	1	1	2	-96	-96	-96	-96	-96	-96	-96	-96	-96	-96	-96	-96	-96	-96
328	1	8	10	-3	-3	16.5	3.50968	3.50968	13.91	1.91168	1.91168	0	0	0	0	0	0	0	0	0	0	1	0	17	17	10	-96	-96	-96	-96	-96	-96	-96	-96	-96	-96	-96	0	-96	-96
329	0	8	10	-3	0	11.75	-1.24032	-1.24032	9.9	-2.09832	-2.09832	0	0	2	-4.19665	-2.48063	0	-4.19665	-2.48063	0	0	1	0	6	6	1	1	1	-96	-96	-96	-96	-96	-96	-96	-96	-96	-96	-96	-96
330	0	8	10	-3	0	13	0.009684	0.009684	14.63	2.63168	2.63168	0	0	0	0	0	0	0	0	0	0	1	0	3	3	5	-96	-96	-96	-96	-96	-96	-96	-96	-96	-96	-96	-96	-96	-96
331	0	8	10	-3	0	14.75	1.75968	1.75968	15.27	3.27168	3.27168	0	0	0	0	0	0	0	0	0	0	1	0	11	11	9	-96	-96	-96	-96	-96	-96	-96	-96	-96	-96	-96	-96	-96	-96
332	0	8	10	-3	0	11.5	-1.49032	-1.49032	14.02	2.02168	2.02168	0	0	1	2.02168	-1.49032	0	2.02168	-1.49032	0	1	4	1	7	7	6	-96	-96	-96	-96	-96	-96	-96	-96	-96	1	-96	-96	-96	-96
333	0	8	10	-3	0	18	5.00968	5.00968	23.32	11.3217	11.3217	0	0	0	0	0	0	0	0	0	0	1	0	9	9	6	-96	-96	-96	-96	-96	-96	-96	-96	-96	-96	-96	-96	-96	-96
334	0	8	10	-3	0	13	0.009684	0.009684	8.52	-3.47832	-3.47832	#NULL!	0	0	0	0	0	0	0	0	0	1	0	10	10	4	-96	-96	-96	-96	-96	-96	-96	-96	-96	-96	-96	-96	-96	-96
335	0	8	10	-3	0	11.5	-1.49032	-1.49032	7.17	-4.82832	-4.82832	1	1	0	0	0	0	0	0	0	0	1	0	8	8	4	-96	-96	-96	-96	-96	-96	-96	-96	-96	-96	-96	-96	-96	-96
336	1	8	10	-3	-3	13	0.009684	0.009684	6.13	-5.86832	-5.86832	0	0	0	0	0	0	0	0	0	1	4	1	6	6	3	-96	-96	-96	-96	-96	-96	-96	-96	-96	-96	-96	-96	-96	-96
337	1	8	10	-3	-3	13	0.009684	0.009684	8.45	-3.54833	-3.54833	0	0	1	-3.54833	0.009684	0	-3.54833	0.009684	0	0	1	0	2	2	3	-96	-96	-96	-96	-96	-96	-96	-96	-96	-96	1	-96	-96	-96
338	0	8	10	-3	0	4.5	-8.49032	-8.49032	7.07	-4.92832	-4.92832	1	1	10	-49.2832	-84.9032	10	-39.4266	-67.9225	8	1	4	1	11	11	17	1	1	1	1	1	1	-96	1	1	-96	-96	-96	1	1
339	1	8	10	-3	-3	11.5	-1.49032	-1.49032	8.83	-3.16832	-3.16832	0	0	3	-9.50497	-4.47095	0	-9.50497	-4.47095	0	0	1	0	14	14	10	-96	-96	-96	-96	1	-96	1	-96	1	-96	-96	-96	-96	-96
340	1	8	10	-3	-3	#NULL!	#NULL!	-1.3982	5.81	-6.18832	-6.18832	0	0	2	-12.3766	-2.7964	0	-12.3766	#NULL!	0	0	1	0	13	13	14	-99	-96	-99	-96	-99	1	-99	1	-99	-96	-99	-96	-99	-96
341	1	8	10	-3	-3	11.25	-1.74032	-1.74032	7.56	-4.43832	-4.43832	1	1	5	-22.1916	-8.70158	5	-22.1916	-8.70158	5	0	1	0	18	18	14	-96	-96	1	-96	1	1	-96	-96	1	-96	-96	1	-96	-96
342	1	8	10	-3	-3	18	5.00968	5.00968	12.58	0.581675	0.581675	0	0	1	0.581675	5.00968	0	0.581675	5.00968	0	1	7	1	10	10	17	-96	-96	-96	-96	-96	-96	-96	-96	0	-96	1	-96	-96	-96
343	1	8	10	-3	-3	10.5	-2.49032	-2.49032	4.19	-7.80832	-7.80832	0	0	2	-15.6166	-4.98063	0	-15.6166	-4.98063	0	1	4	1	9	9	13	-96	-96	1	-96	-96	-96	-96	-96	0	1	-96	-96	-96	-96
344	1	8	10	-3	-3	17.5	4.50968	4.50968	12.63	0.631675	0.631675	0	0	2	1.26335	9.01937	0	1.26335	9.01937	0	0	1	0	19	19	23	-96	-96	-96	-96	-96	-96	-96	-96	1	1	0	-96	-96	-96
345	1	8	10	-3	-3	12.5	-0.490316	-0.490316	10.43	-1.56832	-1.56832	0	0	1	-1.56832	-0.490316	0	-1.56832	-0.490316	0	1	2	1	21	21	23	-96	-96	-96	-96	-96	-96	-96	-96	0	1	-96	-96	-96	-96
346	1	8	10	-3	-3	16.5	3.50968	3.50968	34.9	22.9017	22.9017	0	0	0	0	0	0	0	0	0	0	1	0	4	4	3	-96	-96	-96	-96	-96	-96	-96	-96	-96	-96	-96	-96	-96	-96
347	1	8	10	-3	-3	12.5	-0.490316	-0.490316	9.29	-2.70833	-2.70833	0	0	0	0	0	0	0	0	0	0	1	0	9	9	5	-96	-96	-96	-96	-96	-96	-96	-96	-96	-96	-96	-96	-96	-96
348	0	8	10	-3	0	16.5	3.50968	3.50968	37.08	25.0817	25.0817	0	0	0	0	0	0	0	0	0	0	1	0	0	0	3	-96	-96	-96	-96	-96	-96	-96	0	-96	-96	-96	-96	-96	-96
349	1	8	10	-3	-3	11	-1.99032	-1.99032	6.64	-5.35832	-5.35832	0	0	0	0	0	0	0	0	0	0	1	0	7	7	7	-96	-96	-96	-96	-96	-96	-96	-96	0	-96	-96	-96	-96	-96
350	1	8	10	-3	-3	11	-1.99032	-1.99032	6.46	-5.53832	-5.53832	1	1	0	0	0	0	0	0	0	0	1	0	9	9	5	-96	-96	-96	-96	-96	-96	-96	-96	-96	-96	-96	-96	-96	-96
351	0	8	10	-3	0	11.5	-1.49032	-1.49032	10.38	-1.61832	-1.61832	0	0	5	-8.09162	-7.45158	0	-4.85497	-4.47095	0	0	1	0	7	7	6	1	1	-96	-96	-96	-96	-96	1	-96	-96	-96	-96	1	1
352	1	8	10	-3	-3	14	1.00968	1.00968	13.78	1.78167	1.78167	0	0	0	0	0	0	0	0	0	0	1	0	5	5	18	-96	-96	-96	-96	-96	-96	-96	-96	-96	-96	-96	-96	-96	-96
353	0	8	10	-3	0	11.5	-1.49032	-1.49032	10.03	-1.96833	-1.96833	0	0	2	-3.93665	-2.98063	0	0	0	0	0	1	0	3	3	8	0	-96	-96	-96	-96	-96	-96	-96	-96	-96	-96	-96	1	1
354	1	8	10	-3	-3	11.5	-1.49032	-1.49032	10.8	-1.19832	-1.19832	0	0	0	0	0	0	0	0	0	0	1	0	11	11	11	-96	-96	-96	-96	-96	-96	-96	-96	-96	-96	-96	-96	-96	-96
355	1	8	10	-3	-3	11.75	-1.24032	-1.24032	8.75	-3.24832	-3.24832	0	0	1	-3.24832	-1.24032	0	-3.24832	-1.24032	0	0	1	0	19	19	16	-96	-96	-96	-96	-96	-96	-96	-96	-96	1	-96	-96	-96	-96
356	0	8	10	-3	0	11.5	-1.49032	-1.49032	8.83	-3.16832	-3.16832	0	0	0	0	0	0	0	0	0	0	1	0	13	13	15	-96	-96	-96	-96	-96	-96	-96	-96	-96	-96	-96	-96	-96	-96
357	1	8	11	-3	-3	16	3.00968	3.00968	20.59	8.59168	8.59168	0	0	0	0	0	0	0	0	0	0	1	0	17	17	9	-96	-96	-96	-96	-96	-96	-96	-96	-96	-96	-96	-96	-96	-96
358	0	8	10	-3	0	13.5	0.509684	0.509684	9.51	-2.48832	-2.48832	0	0	0	0	0	0	0	0	0	0	1	0	2	2	4	-96	-96	-96	-96	-96	-96	-96	-96	-96	-96	-96	-96	-96	-96
359	0	8	10	-3	0	11.5	-1.49032	-1.49032	13.98	1.98168	1.98168	0	0	1	1.98168	-1.49032	0	1.98168	-1.49032	0	0	1	0	8	8	15	-96	-96	-96	-96	-96	-96	-96	-96	-96	1	-96	-96	-96	-96
360	0	8	10	-3	0	11.5	-1.49032	-1.49032	12.66	0.661675	0.661675	0	0	1	0.661675	-1.49032	0	0.661675	-1.49032	0	1	4	1	12	12	10	-99	-96	-99	-96	-99	1	-99	-96	-99	-96	-99	-96	-99	-96
361	1	8	10	-3	-3	11.75	-1.24032	-1.24032	8.75	-3.24832	-3.24832	0	0	0	0	0	0	0	0	0	1	2	1	11	11	7	-96	-96	-96	-96	-96	-96	-96	-96	-96	-96	-96	-96	-96	-96
362	1	8	10	-3	-3	10.5	-2.49032	-2.49032	7.75	-4.24832	-4.24832	0	0	0	0	0	0	0	0	0	0	1	0	8	8	11	-96	-96	-96	-96	-96	-96	-96	-96	-96	-96	-96	-96	-96	-96
363	1	8	10	-3	-3	17	4.00968	4.00968	13.9	1.90168	1.90168	0	0	1	1.90168	4.00968	0	1.90168	4.00968	0	0	1	0	1	1	3	-96	-96	-96	-96	-96	-96	-96	1	-96	-96	-96	-96	-96	-96
364	0	8	10	-3	0	16.25	3.25968	3.25968	13.99	1.99168	1.99168	0	0	0	0	0	0	0	0	0	0	1	0	9	9	5	-96	-96	-96	-96	-96	-96	-96	-96	-96	-96	0	-96	-96	-96
365	0	8	10	-3	0	18	5.00968	5.00968	18.43	6.43168	6.43168	0	0	0	0	0	0	0	0	0	0	1	0	8	8	12	-96	0	-96	-96	-96	-96	-96	-96	-96	-96	-96	-96	-96	-96
366	1	8	10	-3	-3	11.5	-1.49032	-1.49032	3.58	-8.41832	-8.41832	1	1	1	-8.41832	-1.49032	1	-8.41832	-1.49032	1	0	1	0	1	1	4	-96	-96	-96	-96	-96	-96	-96	1	-96	-96	-96	-96	-96	-96
367	1	8	10	-3	-3	11.5	-1.49032	-1.49032	6.72	-5.27832	-5.27832	0	0	2	-10.5566	-2.98063	0	-5.27832	-1.49032	0	1	2	1	21	21	22	-96	-96	-96	-96	-96	1	-96	-96	-96	-96	-96	-96	1	-96
368	1	8	10	-3	-3	11	-1.99032	-1.99032	9.67	-2.32832	-2.32832	0	0	2	-4.65665	-3.98063	0	-2.32832	-1.99032	0	0	1	0	23	23	15	-96	-96	-96	-96	-96	1	-96	-96	-96	-96	-96	-96	-96	1
369	1	8	10	-3	-3	15.5	2.50968	2.50968	18.26	6.26168	6.26168	0	0	0	0	0	0	0	0	0	0	1	0	10	10	11	-96	-96	-96	-96	-96	-96	-96	0	-96	0	-96	-96	-96	-96
370	1	8	10	-3	-3	12.25	-0.740316	-0.740316	9.52	-2.47832	-2.47832	0	0	0	0	0	0	0	0	0	0	1	0	6	6	9	-96	-96	-96	-96	-96	-96	-96	-96	-96	-96	-96	-96	-96	-96
371	1	8	10	-3	-3	10	-2.99032	-2.99032	16.19	4.19168	4.19168	0	0	0	0	0	0	0	0	0	0	1	0	9	9	8	-96	-96	-96	-96	-96	-96	-96	-96	-96	-96	-96	-96	-96	-96
372	1	8	10	-3	-3	11	-1.99032	-1.99032	10.25	-1.74832	-1.74832	0	0	0	0	0	0	0	0	0	#NULL!	#NULL!	0	14	14	8	-96	-96	-96	-96	-96	-96	-96	-96	-96	-96	-96	-96	-96	-96
373	1	8	10	-3	-3	11	-1.99032	-1.99032	11.66	-0.338325	-0.338325	0	0	0	0	0	0	0	0	0	0	1	0	5	5	9	-96	-96	-96	-96	-96	-96	-96	-96	-96	-96	-96	-96	-96	-96
374	0	8	10	-3	0	11.5	-1.49032	-1.49032	5.16	-6.83832	-6.83832	1	1	0	0	0	0	0	0	0	0	1	0	9	9	3	-96	-96	-96	-96	-96	-96	-96	-96	-96	-96	-96	-96	-96	-96
375	1	8	10	-3	-3	11	-1.99032	-1.99032	5.79	-6.20832	-6.20832	0	0	0	0	0	0	0	0	0	0	1	0	9	9	4	-96	-96	-96	-96	-96	-96	-96	-96	0	-96	-96	-96	-96	-96
376	0	8	11	-3	0	11	-1.99032	-1.99032	8.76	-3.23832	-3.23832	0	0	4	-12.9533	-7.96126	0	-12.9533	-7.96126	0	1	4	1	14	14	12	1	1	-96	-96	-96	-96	-96	-96	1	0	1	-96	-96	-96
377	1	8	10	-3	-3	17	4.00968	4.00968	13.13	1.13168	1.13168	0	0	0	0	0	0	0	0	0	0	1	0	5	5	0	-96	-96	-96	-96	-96	-96	-96	-96	-96	-96	-96	-96	-96	-96
378	0	8	10	-3	0	13.75	0.759684	0.759684	10.48	-1.51832	-1.51832	0	0	0	0	0	0	0	0	0	0	1	0	7	7	15	-96	-96	-96	-96	-96	-96	-96	-96	-96	-96	-96	-96	-96	-96
379	1	8	10	-3	-3	11	-1.99032	-1.99032	9.19	-2.80832	-2.80832	0	0	0	0	0	0	0	0	0	0	1	0	10	10	8	-96	-96	-96	-96	-96	-96	-96	-96	-96	-96	-96	-96	-96	-96
380	0	8	10	-3	0	18	5.00968	5.00968	13.37	1.37167	1.37167	0	0	0	0	0	0	0	0	0	0	1	0	3	3	0	-99	-96	-99	-96	-99	-96	-99	-96	-99	-96	-99	-96	-99	-96
381	0	8	10	-3	0	12.75	-0.240316	-0.240316	15.67	3.67168	3.67168	0	0	0	0	0	0	0	0	0	1	7	1	11	11	12	-96	-96	-96	-96	-96	-96	-96	-96	0	-96	-96	-96	-96	-96
382	0	8	11	-3	0	11.5	-1.49032	-1.49032	8.47	-3.52832	-3.52832	0	0	3	-10.585	-4.47095	0	-10.585	-4.47095	0	1	4	1	4	4	7	-96	-96	1	1	1	-96	-96	-96	-96	-96	-96	-96	-96	-96
383	1	8	10	-3	-3	10.5	-2.49032	-2.49032	12.14	0.141675	0.141675	0	0	0	0	0	0	0	0	0	0	1	0	12	12	15	-96	-96	-96	-96	-96	-96	-96	-96	-96	-96	-96	-96	-96	-96
384	1	8	10	-3	-3	14	1.00968	1.00968	29.66	17.6617	17.6617	0	0	0	0	0	0	0	0	0	0	1	0	1	1	2	-96	-96	-96	-96	-96	-96	-96	-96	-96	0	-96	-96	-96	-96
385	0	8	10	-3	0	11.5	-1.49032	-1.49032	8.13	-3.86832	-3.86832	0	0	2	-7.73665	-2.98063	0	-7.73665	-2.98063	0	0	1	0	24	24	20	-96	1	-96	-96	-96	-96	1	-96	0	0	-96	0	-96	-96
386	1	8	10	-3	-3	11.5	-1.49032	-1.49032	7.04	-4.95832	-4.95832	0	0	0	0	0	0	0	0	0	0	1	0	4	4	4	-96	-96	-96	-96	-96	-96	-96	-96	-96	-96	-96	-96	-96	-96
387	0	8	10	-3	0	14.5	1.50968	1.50968	11.06	-0.938325	-0.938325	0	0	0	0	0	0	0	0	0	0	1	0	3	3	4	-96	-96	-96	-96	-96	-96	-96	-96	-96	-96	-96	-96	-96	-96
388	0	8	11	-3	0	10.5	-2.49032	-2.49032	3.38	-8.61832	-8.61832	0	0	0	0	0	0	0	0	0	0	1	0	5	5	2	-96	-96	-96	-96	-96	-96	-96	-96	-96	-96	-96	-96	-96	-96
389	1	8	10	-3	-3	15	2.00968	2.00968	9.36	-2.63833	-2.63833	0	0	1	-2.63833	2.00968	0	-2.63833	2.00968	0	1	2	1	5	5	4	-96	-96	-96	-96	-96	-96	-96	-96	-96	-96	-96	1	-96	-96
390	1	8	10	-3	-3	11.5	-1.49032	-1.49032	25.52	13.5217	13.5217	0	0	2	27.0434	-2.98063	0	27.0434	-2.98063	0	0	1	0	3	3	5	-96	-96	-96	-96	-96	1	-96	1	-96	-96	-96	-96	-96	-96
391	0	8	10	-3	0	9.75	-3.24032	-3.24032	6.39	-5.60832	-5.60832	0	0	2	-11.2166	-6.48063	0	-11.2166	-6.48063	0	1	4	1	11	11	5	-96	-96	-96	-96	-96	1	-96	-96	-96	-96	1	-96	-96	-96
392	0	8	10	-3	0	11	-1.99032	-1.99032	8.66	-3.33832	-3.33832	0	0	0	0	0	0	0	0	0	0	1	0	7	7	0	-96	-96	-96	-96	-96	-96	-96	-96	-96	-96	-96	-96	-96	-96
393	1	8	10	-3	-3	12	-0.990316	-0.990316	25.34	13.3417	13.3417	0	0	1	13.3417	-0.990316	0	13.3417	-0.990316	0	0	1	0	4	4	7	-96	1	-96	-96	-96	-96	-96	-96	0	-96	-96	-96	-96	-96
394	1	8	10	-3	-3	14	1.00968	1.00968	13.3	1.30168	1.30168	0	0	6	7.81005	6.0581	0	7.81005	6.0581	0	0	1	0	14	14	20	1	-96	-96	1	1	1	-96	-96	1	1	-96	-96	-96	-96
395	0	8	10	-3	0	18	5.00968	5.00968	4.8	-7.19832	-7.19832	0	0	0	0	0	0	0	0	0	1	4	1	0	0	10	-96	-96	-96	-96	-96	0	-96	-96	-96	-96	-96	-96	-96	-96
396	1	8	11	-3	-3	13.75	0.759684	0.759684	9.74	-2.25832	-2.25832	1	1	0	0	0	0	0	0	0	0	1	0	12	12	11	-99	-96	-99	-96	-99	-96	-99	-96	-99	-96	-99	-96	-99	-96
397	1	8	10	-3	-3	12.25	-0.740316	-0.740316	5.34	-6.65832	-6.65832	0	0	2	-13.3166	-1.48063	0	-13.3166	-1.48063	0	0	1	0	5	5	9	1	-96	-96	-96	1	-96	-96	-96	-96	-96	-96	-96	-96	-96
398	0	8	10	-3	0	11.5	-1.49032	-1.49032	5.85	-6.14832	-6.14832	1	1	0	0	0	0	0	0	0	1	2	1	3	3	6	-96	-96	-96	-96	-96	-96	-96	-96	-96	-96	-96	-96	-96	-96
399	0	8	10	-3	0	18	5.00968	5.00968	15.82	3.82168	3.82168	0	0	0	0	0	0	0	0	0	0	1	0	1	1	4	-96	-96	-96	-96	-96	-96	-96	-96	-96	-96	-96	-96	-96	-96
400	0	8	10	-3	0	14.75	1.75968	1.75968	14.99	2.99168	2.99168	0	0	0	0	0	0	0	0	0	0	1	0	9	9	6	-96	-96	-96	-96	-96	-96	-96	-96	-96	-96	-96	-96	-96	-96
401	1	8	10	-3	-3	12.25	-0.740316	-0.740316	13.72	1.72168	1.72168	0	0	3	5.16503	-2.22095	0	1.72168	-0.740316	0	0	1	0	9	9	12	-96	-96	-96	1	-96	-96	-96	-96	-96	0	-96	-96	1	1
402	1	8	10	-3	-3	12	-0.990316	-0.990316	9.12	-2.87833	-2.87833	0	0	0	0	0	0	0	0	0	0	1	0	4	4	5	-96	-96	-96	-96	-96	-96	-96	-96	-96	-96	-96	-96	-96	-96
403	1	8	11	-3	-3	16	3.00968	3.00968	10.31	-1.68832	-1.68832	0	0	1	-1.68832	3.00968	0	-1.68832	3.00968	0	0	1	0	15	15	7	-96	-96	-96	-96	-96	-96	-96	-96	-96	1	-96	-96	-96	-96
404	1	8	11	-3	-3	15	2.00968	2.00968	8.77	-3.22832	-3.22832	0	0	0	0	0	0	0	0	0	0	1	0	9	9	4	-96	-96	-96	-96	-96	-96	-96	-96	-96	-96	-96	-96	-96	-96
405	1	8	10	-3	-3	11.75	-1.24032	-1.24032	15.15	3.15168	3.15168	0	0	0	0	0	0	0	0	0	0	1	0	10	10	12	-96	-96	-96	-96	-96	-96	-96	-96	-96	-96	-96	-96	-96	-96
406	0	8	10	-3	0	14.5	1.50968	1.50968	10.19	-1.80832	-1.80832	0	0	0	0	0	0	0	0	0	0	1	0	11	11	12	-96	-96	-96	-96	-96	-96	-96	-96	-96	-96	-96	-96	-96	-96
407	1	8	10	-3	-3	11	-1.99032	-1.99032	9.78	-2.21833	-2.21833	0	0	0	0	0	0	0	0	0	0	1	0	20	20	17	-96	-96	-96	-96	-96	-96	-96	-96	-96	0	-96	-96	-96	-96
408	1	8	10	-3	-3	12.25	-0.740316	-0.740316	9.09	-2.90832	-2.90832	0	0	1	-2.90832	-0.740316	0	-2.90832	-0.740316	0	1	4	1	2	2	3	-96	-96	-96	-96	-96	-96	-96	1	-96	-96	-96	-96	-96	-96
409	1	8	10	-3	-3	11.5	-1.49032	-1.49032	11.4	-0.598325	-0.598325	0	0	1	-0.598325	-1.49032	0	0	0	0	1	2	1	7	7	10	-96	-96	-96	-96	-96	-96	-96	-96	-96	-96	-96	-96	-96	1
410	1	8	10	-3	-3	13.75	0.759684	0.759684	10.05	-1.94832	-1.94832	0	0	0	0	0	0	0	0	0	0	1	0	6	6	12	-96	-96	-96	-96	-96	-96	-96	-96	0	0	-96	-96	-96	-96
411	1	8	11	-3	-3	9.5	-3.49032	-3.49032	2.3	-9.69833	-9.69833	0	0	1	-9.69833	-3.49032	0	-9.69833	-3.49032	0	1	2	1	16	16	20	#NULL!	1	#NULL!	-96	#NULL!	-96	#NULL!	-96	#NULL!	0	#NULL!	-96	#NULL!	-96
412	1	8	10	-3	-3	10.75	-2.24032	-2.24032	8.45	-3.54833	-3.54833	0	0	0	0	0	0	0	0	0	0	1	0	9	9	6	-96	-96	-96	-96	-96	-96	-96	-96	-96	-96	-96	-96	-96	-96
413	1	8	10	-3	-3	12	-0.990316	-0.990316	6.09	-5.90832	-5.90832	0	0	1	-5.90832	-0.990316	0	-5.90832	-0.990316	0	0	1	0	24	24	17	-96	-96	-96	-96	-96	-96	-96	-96	-96	1	-96	-96	-96	-96
414	1	8	10	-3	-3	10.5	-2.49032	-2.49032	11.54	-0.458325	-0.458325	0	0	2	-0.91665	-4.98063	0	-0.458325	-2.49032	0	0	1	0	9	9	9	-96	1	-96	-96	-96	-96	-96	-96	-96	-96	-96	-96	-96	1
415	1	8	10	-3	-3	13	0.009684	0.009684	11.43	-0.568325	-0.568325	0	0	0	0	0	0	0	0	0	1	2	1	14	14	7	-96	-96	-96	-96	-96	-96	-96	-96	-96	-96	-96	-96	-96	-96
416	1	8	10	-3	-3	9.75	-3.24032	-3.24032	11.16	-0.838325	-0.838325	0	0	0	0	0	0	0	0	0	0	1	0	6	6	14	-96	-96	-96	-96	-96	-96	-96	-96	-96	-96	-96	-96	-96	-96
417	1	8	10	-3	-3	18	5.00968	5.00968	15.31	3.31168	3.31168	0	0	0	0	0	0	0	0	0	0	1	0	1	1	1	-96	-96	-96	-96	-96	-96	-96	0	-96	-96	-96	-96	-96	-96
418	0	8	10	-3	0	11	-1.99032	-1.99032	7.96	-4.03832	-4.03832	1	1	0	0	0	0	0	0	0	0	1	0	5	5	4	-96	-96	-96	-96	-96	-96	-96	-96	-96	-96	-96	-96	-96	-96
419	0	8	10	-3	0	15.75	2.75968	2.75968	14.38	2.38168	2.38168	0	0	1	2.38168	2.75968	0	2.38168	2.75968	0	0	1	0	10	10	11	-96	-96	-96	1	-96	-96	-96	-96	0	-96	-96	-96	-96	-96
420	0	8	11	-3	0	11.75	-1.24032	-1.24032	7.48	-4.51832	-4.51832	0	0	0	0	0	0	0	0	0	0	1	0	6	6	3	-96	-96	-96	-96	-96	-96	-96	-96	0	-96	-96	-96	-96	-96
421	1	8	10	-3	-3	11	-1.99032	-1.99032	12.04	0.041675	0.041675	0	0	1	0.041675	-1.99032	0	0.041675	-1.99032	0	0	1	0	14	14	10	-96	-96	-96	-96	-96	1	-96	-96	-96	-96	-96	-96	-96	-96
422	1	8	10	-3	-3	13.75	0.759684	0.759684	14.82	2.82168	2.82168	0	0	0	0	0	0	0	0	0	0	1	0	5	5	2	-96	-96	-96	-96	-96	-96	-96	-96	-96	-96	-96	-96	-96	-96
423	0	8	11	-3	0	12.25	-0.740316	-0.740316	8.02	-3.97832	-3.97832	0	0	3	-11.935	-2.22095	0	-11.935	-2.22095	0	1	2	1	10	10	12	-96	-96	-96	-96	-96	1	-96	1	-96	1	-96	-96	-96	-96
424	1	8	10	-3	-3	13	0.009684	0.009684	13.09	1.09168	1.09168	0	0	0	0	0	0	0	0	0	0	1	0	10	10	21	-96	-96	-96	-96	-96	-96	-96	-96	-96	-96	-96	-96	-96	-96
425	1	8	11	-3	-3	14.25	1.25968	1.25968	8.99	-3.00832	-3.00832	0	0	0	0	0	0	0	0	0	1	2	1	6	6	7	#NULL!	-96	#NULL!	-96	#NULL!	-96	#NULL!	-96	#NULL!	-96	#NULL!	-96	#NULL!	-96
426	1	8	11	-3	-3	13.5	0.509684	0.509684	9.15	-2.84832	-2.84832	0	0	0	0	0	0	0	0	0	0	1	0	9	9	12	-96	-96	-96	-96	-96	-96	-96	-96	-96	-96	-96	-96	-96	-96
427	1	8	10	-3	-3	12	-0.990316	-0.990316	3.27	-8.72832	-8.72832	0	0	1	-8.72832	-0.990316	0	0	0	0	1	4	1	8	8	6	-96	-96	-96	-96	-96	-96	-96	-96	-96	-96	-96	-96	-96	1
428	1	8	11	-3	-3	16	3.00968	3.00968	17.37	5.37168	5.37168	0	0	0	0	0	0	0	0	0	0	1	0	10	10	5	-96	-96	-96	-96	-96	-96	-96	-96	-96	-96	-96	-96	-96	-96
429	1	8	10	-3	-3	16	3.00968	3.00968	14.47	2.47168	2.47168	0	0	0	0	0	0	0	0	0	0	1	0	5	5	6	-96	-96	-96	-96	-96	-96	-96	-96	-96	-96	-96	-96	-96	-96
430	1	8	11	-3	-3	15.5	2.50968	2.50968	14.64	2.64168	2.64168	0	0	0	0	0	0	0	0	0	0	1	0	6	6	8	-99	-96	-99	-96	-99	-96	-99	-96	-99	-96	-99	-96	-99	-96
431	0	8	10	-3	0	11.25	-1.74032	-1.74032	11.03	-0.968325	-0.968325	0	0	1	-0.968325	-1.74032	0	-0.968325	-1.74032	0	0	1	0	10	10	7	-96	1	-96	-96	-96	-96	-96	-96	-96	-96	-96	-96	-96	-96
432	1	8	10	-3	-3	11	-1.99032	-1.99032	40.11	28.1117	28.1117	0	0	0	0	0	0	0	0	0	1	2	1	4	4	2	-96	-96	-96	-96	-96	-96	-96	-96	-96	-96	-96	-96	-96	-96
433	1	8	10	-3	-3	13	0.009684	0.009684	7.28	-4.71832	-4.71832	0	0	0	0	0	0	0	0	0	1	4	1	2	2	2	-96	-96	-96	-96	-96	-96	-96	-96	-96	-96	-96	-96	-96	-96
434	0	8	11	-3	0	15	2.00968	2.00968	16.93	4.93168	4.93168	0	0	3	14.795	6.02905	0	4.93168	2.00968	0	0	1	0	15	15	8	-96	-96	-96	-96	-96	-96	-96	1	-96	-96	-96	-96	1	1
435	0	8	10	-3	0	16	3.00968	3.00968	12.62	0.621675	0.621675	0	0	2	1.24335	6.01937	0	1.24335	6.01937	0	0	1	0	9	9	15	-96	1	-96	-96	0	-96	-96	-96	1	-96	-96	-96	-96	-96
436	1	8	10	-3	-3	11	-1.99032	-1.99032	7.2	-4.79832	-4.79832	0	0	4	-19.1933	-7.96126	0	-19.1933	-7.96126	0	0	1	0	25	25	18	-96	-96	-96	-96	1	1	1	-96	-96	-96	1	-96	-96	-96
437	1	8	11	-3	-3	13.5	0.509684	0.509684	10.42	-1.57832	-1.57832	0	0	0	0	0	0	0	0	0	0	1	0	9	9	7	-96	-96	-96	-96	-96	-96	-96	-96	-96	-96	-96	-96	-96	-96
438	1	8	10	-3	-3	13.75	0.759684	0.759684	10.68	-1.31832	-1.31832	0	0	1	-1.31832	0.759684	0	-1.31832	0.759684	0	0	1	0	13	13	21	-96	-96	-96	-96	-96	-96	-96	-96	1	-96	-96	-96	-96	-96
439	0	8	10	-3	0	12	-0.990316	-0.990316	9.96	-2.03832	-2.03832	0	0	0	0	0	0	0	0	0	0	1	0	9	9	6	-96	-96	-96	-96	-96	-96	-96	-96	-96	-96	-96	-96	-96	-96
440	1	8	11	-3	-3	9.25	-3.74032	-3.74032	8.02	-3.97832	-3.97832	0	0	0	0	0	0	0	0	0	1	2	1	19	19	27	-96	-96	-96	-96	-96	-96	-96	-96	-96	0	-96	-96	-96	-96
441	0	8	10	-3	0	13	0.009684	0.009684	7.73	-4.26832	-4.26832	0	0	3	-12.805	0.029052	0	-12.805	0.029052	0	0	1	0	11	11	5	-96	1	-96	-96	-96	1	-96	1	-96	-96	-96	-96	-96	-96
442	0	8	10	-3	0	14.5	1.50968	1.50968	16.09	4.09168	4.09168	0	0	4	16.3667	6.03874	0	8.18335	3.01937	0	0	1	0	3	3	4	-96	1	-96	-96	-96	-96	-96	-96	-96	1	-96	-96	1	1
443	1	8	10	-3	-3	11	-1.99032	-1.99032	8.82	-3.17832	-3.17832	0	0	0	0	0	0	0	0	0	0	1	0	3	3	6	-96	-96	-96	-96	-96	-96	-96	-96	-96	-96	-96	-96	-96	-96
444	0	8	10	-3	0	14.75	1.75968	1.75968	22.46	10.4617	10.4617	0	0	0	0	0	0	0	0	0	0	1	0	3	3	2	-96	-96	-96	-96	-96	-96	-96	-96	-96	-96	-96	-96	-96	-96
445	0	8	11	-3	0	11.5	-1.49032	-1.49032	14.45	2.45167	2.45167	0	0	0	0	0	0	0	0	0	0	1	0	9	9	1	-96	-96	-96	-96	-96	-96	-96	-96	-96	-96	-96	-96	-96	-96
446	1	8	11	-3	-3	14.25	1.25968	1.25968	6.26	-5.73832	-5.73832	0	0	1	-5.73832	1.25968	0	-5.73832	1.25968	0	1	4	1	19	19	11	-96	-96	-96	-96	-96	-96	-96	-96	1	-96	-96	-96	-96	-96
447	0	8	10	-3	0	8.5	-4.49032	-4.49032	3.77	-8.22832	-8.22832	1	1	0	0	0	0	0	0	0	0	1	0	10	10	4	-96	-96	-96	-96	-96	-96	-96	-96	-96	-96	-96	-96	-96	-96
448	0	8	11	-3	0	14.5	1.50968	1.50968	24.69	12.6917	12.6917	0	0	0	0	0	0	0	0	0	1	2	1	7	7	11	-96	-96	-96	-96	-96	-96	-96	-96	-96	0	-96	-96	-96	-96
449	0	8	11	-3	0	9.75	-3.24032	-3.24032	11.93	-0.068325	-0.068325	0	0	0	0	0	0	0	0	0	0	1	0	13	13	12	-96	-96	-96	-96	-96	-96	-96	-96	-96	-96	0	-96	-96	-96
450	0	8	10	-3	0	11.5	-1.49032	-1.49032	8.75	-3.24832	-3.24832	0	0	3	-9.74497	-4.47095	0	-9.74497	-4.47095	0	1	2	1	10	10	13	-96	-96	-96	-96	1	1	-96	-96	-96	1	-96	-96	-96	-96
451	1	8	10	-3	-3	12.5	-0.490316	-0.490316	20.7	8.70167	8.70167	0	0	0	0	0	0	0	0	0	0	1	0	4	4	8	-96	-96	-96	-96	-96	-96	-96	-96	-96	0	-96	-96	-96	-96
452	1	8	10	-3	-3	10.5	-2.49032	-2.49032	5.21	-6.78832	-6.78832	0	0	2	-13.5766	-4.98063	0	-13.5766	-4.98063	0	0	1	0	1	1	4	1	-96	-96	-96	1	-96	-96	-96	0	-96	-96	-96	-96	-96
453	0	8	10	-2	0	13.75	0.759684	0.759684	26.4	14.4017	14.4017	0	0	0	0	0	0	0	0	0	0	1	0	4	4	5	-96	-96	-96	-96	-96	-96	-96	-96	-96	-96	-96	-96	-96	-96
454	1	8	10	-2	-2	11.5	-1.49032	-1.49032	13.74	1.74168	1.74168	0	0	1	1.74168	-1.49032	0	1.74168	-1.49032	0	0	1	0	8	8	6	-96	-96	-96	-96	1	-96	-96	-96	-96	-96	-96	-96	-96	-96
455	1	8	11	-2	-2	11.5	-1.49032	-1.49032	5.18	-6.81832	-6.81832	1	1	0	0	0	0	0	0	0	0	1	0	16	16	12	-96	-96	-96	-96	-96	-96	-96	-96	-96	-96	-96	-96	-96	-96
456	1	8	10	-2	-2	18	5.00968	5.00968	17.54	5.54167	5.54167	0	0	0	0	0	0	0	0	0	0	1	0	1	1	4	-96	-96	-96	-96	-96	-96	-96	-96	-96	-96	-96	-96	-96	-96
457	1	8	11	-2	-2	11.5	-1.49032	-1.49032	33.83	21.8317	21.8317	0	0	1	21.8317	-1.49032	0	21.8317	-1.49032	0	0	1	0	9	9	6	-96	-96	-96	-96	1	-96	-96	-96	-96	-96	-96	-96	-96	-96
458	1	8	11	-2	-2	12.5	-0.490316	-0.490316	11.91	-0.088325	-0.088325	0	0	2	-0.17665	-0.980632	0	-0.17665	-0.980632	0	0	1	0	13	13	9	-96	1	-96	-96	-96	-96	-96	-96	0	1	-96	-96	-96	-96
459	0	8	11	-2	0	11.25	-1.74032	-1.74032	31.7	19.7017	19.7017	0	0	0	0	0	0	0	0	0	0	1	0	4	4	8	-96	-96	-96	-96	-96	-96	-96	-96	-96	-96	-96	-96	0	-96
460	1	8	11	-2	-2	15.5	2.50968	2.50968	15.28	3.28167	3.28167	0	0	1	3.28167	2.50968	0	3.28167	2.50968	0	0	1	0	8	8	7	-96	1	-96	-96	-96	-96	-96	-96	-96	-96	-96	-96	-96	-96
461	1	8	11	-2	-2	12	-0.990316	-0.990316	8.77	-3.22832	-3.22832	0	0	2	-6.45665	-1.98063	0	-6.45665	-1.98063	0	0	1	0	18	18	20	-96	-96	-96	-96	-96	-96	-96	-96	1	1	-96	-96	-96	-96
462	1	8	11	-2	-2	11.5	-1.49032	-1.49032	6.87	-5.12832	-5.12832	0	0	2	-10.2566	-2.98063	0	-10.2566	-2.98063	0	0	1	0	4	4	17	-96	-96	-96	-96	1	-96	-96	-96	0	1	-96	-96	-96	-96
463	1	8	11	-2	-2	11.75	-1.24032	-1.24032	12.7	0.701675	0.701675	0	0	1	0.701675	-1.24032	0	0.701675	-1.24032	0	0	1	0	8	8	5	-96	-96	-96	-96	-96	-96	-96	-96	-96	1	-96	-96	-96	-96
464	1	8	11	-2	-2	11	-1.99032	-1.99032	6.08	-5.91832	-5.91832	1	1	3	-17.755	-5.97095	3	-17.755	-5.97095	3	0	1	0	10	10	8	1	-96	-96	-96	-96	-96	-96	-96	1	1	-96	-96	-96	-96
465	0	8	11	-2	0	12.5	-0.490316	-0.490316	11.12	-0.878325	-0.878325	0	0	0	0	0	0	0	0	0	0	1	0	3	3	2	-99	-96	-99	-96	-99	-96	-99	-96	-99	-96	-99	-96	-99	-96
466	1	9	11	-2	-2	12	-0.990316	-0.990316	9.71	-2.28832	-2.28832	1	1	1	-2.28832	-0.990316	1	-2.28832	-0.990316	1	1	2	1	12	12	11	-96	-96	-96	-96	-96	-96	1	-96	-96	-96	-96	-96	-96	-96
467	1	9	11	-2	-2	14.75	1.75968	1.75968	16.14	4.14168	4.14168	0	0	0	0	0	0	0	0	0	0	1	0	7	7	8	-96	-96	-96	-96	-96	-96	-96	-96	0	-96	-96	-96	-96	-96
468	0	9	11	-2	0	10.75	-2.24032	-2.24032	19.45	7.45167	7.45167	0	0	3	22.355	-6.72095	0	22.355	-6.72095	0	0	1	0	5	5	12	1	-96	-96	-96	-96	-96	-96	-96	1	1	-96	-96	-96	-96
469	0	9	10	-2	0	14	1.00968	1.00968	13.52	1.52168	1.52168	0	0	0	0	0	0	0	0	0	0	1	0	8	8	7	-96	-96	-96	-96	-96	-96	-96	-96	-96	-96	-96	-96	-96	-96
470	0	9	11	-2	0	#NULL!	#NULL!	-1.98632	6.37	-5.62832	-5.62832	1	1	0	0	0	0	0	0	0	1	5	1	19	19	11	#NULL!	-96	#NULL!	0	#NULL!	-96	#NULL!	-96	#NULL!	-96	#NULL!	-96	#NULL!	-96
471	1	9	11	-2	-2	12	-0.990316	-0.990316	12.09	0.091675	0.091675	0	0	0	0	0	0	0	0	0	0	1	0	3	3	7	-96	-96	-96	-96	-96	-96	-96	-96	-96	-96	-96	-96	-96	-96
472	1	9	11	-2	-2	11.5	-1.49032	-1.49032	5.55	-6.44832	-6.44832	0	0	3	-19.345	-4.47095	0	-19.345	-4.47095	0	1	4	1	24	24	27	-99	-96	-99	-96	-99	1	-99	1	-99	1	-99	-96	-99	-96
473	1	9	11	-2	-2	12.5	-0.490316	-0.490316	16.29	4.29167	4.29167	0	0	0	0	0	0	0	0	0	0	1	0	8	8	9	-96	-96	-96	-96	-96	-96	-96	-96	-96	-96	-96	-96	-96	-96
474	0	9	11	-2	0	12.5	-0.490316	-0.490316	11.16	-0.838325	-0.838325	1	1	1	-0.838325	-0.490316	1	-0.838325	-0.490316	1	0	1	0	10	10	6	-96	1	-96	-96	-96	-96	0	-96	-96	-96	-96	-96	-96	-96
475	1	9	11	-2	-2	15.5	2.50968	2.50968	12.18	0.181675	0.181675	0	0	1	0.181675	2.50968	0	0.181675	2.50968	0	0	1	0	5	5	8	-96	-96	-96	-96	0	-96	-96	-96	-96	-96	-96	1	-96	-96
476	0	9	11	-2	0	13	0.009684	0.009684	9.5	-2.49832	-2.49832	0	0	0	0	0	0	0	0	0	0	1	0	4	4	7	-99	-96	-99	-96	-99	-96	-99	-96	-99	0	-99	-96	-99	-96
477	0	9	11	-2	0	16	3.00968	3.00968	13.09	1.09168	1.09168	0	0	1	1.09168	3.00968	0	1.09168	3.00968	0	0	1	0	15	15	18	-96	-96	-96	-96	-96	-96	-96	-96	-96	1	-96	-96	-96	-96
478	1	9	11	-2	-2	9.75	-3.24032	-3.24032	9.65	-2.34832	-2.34832	0	0	3	-7.04497	-9.72095	0	-7.04497	-9.72095	0	0	1	0	15	15	10	-96	-96	-96	-96	1	1	-96	-96	1	-96	-96	-96	-96	-96
479	0	9	11	-2	0	16	3.00968	3.00968	8.33	-3.66832	-3.66832	0	0	0	0	0	0	0	0	0	1	2	1	16	16	16	-96	-96	-96	-96	-96	-96	-96	-96	-96	-96	-96	-96	-96	-96
480	1	9	11	-2	-2	13.75	0.759684	0.759684	11.41	-0.588325	-0.588325	0	0	2	-1.17665	1.51937	0	-1.17665	1.51937	0	1	2	1	6	6	4	-96	-96	-96	1	0	-96	1	-96	-96	-96	-96	-96	-96	-96
481	0	9	11	-2	0	9.25	-3.74032	-3.74032	7.58	-4.41832	-4.41832	0	0	0	0	0	0	0	0	0	0	1	0	6	6	3	-96	-96	-96	-96	-96	-96	-96	-96	-96	-96	-96	-96	-96	-96
482	0	9	11	-2	0	14.5	1.50968	1.50968	12.68	0.681675	0.681675	0	0	1	0.681675	1.50968	0	0.681675	1.50968	0	0	1	0	3	3	8	1	0	-96	-96	-96	-96	-96	-96	-96	-96	-96	-96	-96	-96
483	1	9	11	-2	-2	11.5	-1.49032	-1.49032	10.11	-1.88833	-1.88833	0	0	0	0	0	0	0	0	0	0	1	0	3	3	1	-96	-96	-96	-96	-96	-96	-96	-96	-96	-96	-96	-96	-96	-96
484	1	9	11	-2	-2	13	0.009684	0.009684	10.02	-1.97832	-1.97832	0	0	3	-5.93497	0.029052	0	-1.97832	0.009684	0	0	1	0	6	6	10	1	0	-96	-96	-96	-96	-96	-96	-96	-96	-96	-96	1	1
485	0	9	11	-2	0	11.5	-1.49032	-1.49032	8.96	-3.03832	-3.03832	0	0	1	-3.03832	-1.49032	0	-3.03832	-1.49032	0	0	1	0	9	9	10	-96	-96	-96	-96	-96	-96	-96	1	-96	-96	-96	-96	-96	-96
486	1	9	11	-2	-2	11.5	-1.49032	-1.49032	4	-7.99832	-7.99832	1	1	3	-23.995	-4.47095	3	-7.99832	-1.49032	1	0	1	0	12	12	17	-96	-96	-96	-96	-96	1	-96	-96	-96	-96	-96	-96	1	1
487	1	9	11	-2	-2	12.5	-0.490316	-0.490316	3.81	-8.18832	-8.18832	1	1	0	0	0	0	0	0	0	1	4	1	20	20	22	-96	-96	-96	-96	-96	-96	-96	-96	-96	-96	-96	-96	-96	-96
488	1	9	11	-2	-2	12	-0.990316	-0.990316	7.78	-4.21832	-4.21832	1	1	2	-8.43665	-1.98063	2	-8.43665	-1.98063	2	0	1	0	10	10	9	-96	-96	-96	-96	-96	-96	1	1	-96	-96	-96	-96	-96	-96
489	0	9	11	-2	0	10.5	-2.49032	-2.49032	7.63	-4.36832	-4.36832	0	0	0	0	0	0	0	0	0	1	2	1	7	7	11	-96	-96	-96	-96	-96	-96	-96	-96	-96	-96	-96	-96	-96	-96
490	1	9	11	-2	-2	10.5	-2.49032	-2.49032	7.31	-4.68832	-4.68832	0	0	0	0	0	0	0	0	0	0	1	0	12	12	5	-96	-96	-96	-96	-96	-96	-96	-96	-96	-96	-96	-96	-96	-96
491	0	9	11	-2	0	11.25	-1.74032	-1.74032	9.22	-2.77832	-2.77832	0	0	1	-2.77832	-1.74032	0	-2.77832	-1.74032	0	0	1	0	4	4	3	-96	-96	-96	-96	-96	-96	-96	-96	1	-96	-96	-96	-96	-96
492	0	9	11	-2	0	12.25	-0.740316	-0.740316	15.29	3.29167	3.29167	0	0	0	0	0	0	0	0	0	0	1	0	4	4	8	-96	-96	-96	-96	-96	-96	-96	-96	-96	-96	-96	-96	-96	-96
493	0	9	11	-2	0	14.75	1.75968	1.75968	12.21	0.211675	0.211675	0	0	5	1.05838	8.79842	0	0.8467	7.03874	0	0	1	0	4	4	11	-96	-96	1	-96	-96	1	-96	1	1	-96	-96	-96	1	-96
494	0	9	11	-2	0	13.25	0.259684	0.259684	12.48	0.481675	0.481675	0	0	0	0	0	0	0	0	0	0	1	0	4	4	4	-96	-96	-96	-96	-96	-96	-96	-96	-96	-96	-96	-96	-96	-96
495	1	9	11	-2	-2	13.75	0.759684	0.759684	8.36	-3.63833	-3.63833	0	0	1	-3.63833	0.759684	0	0	0	0	0	1	0	2	2	5	-96	-96	-96	-96	-96	-96	-96	-96	-96	-96	-96	-96	1	-96
496	1	9	11	-2	-2	15.5	2.50968	2.50968	15.98	3.98168	3.98168	0	0	0	0	0	0	0	0	0	0	1	0	2	2	0	-96	-96	-96	-96	-96	-96	-96	-96	-96	-96	-96	-96	-96	-96
497	1	9	11	-2	-2	14	1.00968	1.00968	7.47	-4.52832	-4.52832	1	1	1	-4.52832	1.00968	1	-4.52832	1.00968	1	0	1	0	9	9	14	-96	-96	-96	-96	-96	-96	1	-96	-96	-96	-96	-96	-96	-96
498	1	9	11	-2	-2	10.25	-2.74032	-2.74032	7.64	-4.35832	-4.35832	0	0	1	-4.35832	-2.74032	0	-4.35832	-2.74032	0	0	1	0	7	7	4	1	-96	-96	-96	-96	-96	-96	-96	-96	-96	-96	-96	-96	-96
499	1	9	11	-2	-2	11.5	-1.49032	-1.49032	12.77	0.771675	0.771675	0	0	0	0	0	0	0	0	0	0	1	0	9	9	6	-96	-96	-96	-96	-96	-96	-96	-96	-96	-96	-96	-96	-96	-96
500	0	9	11	-2	0	12.25	-0.740316	-0.740316	7.72	-4.27832	-4.27832	0	0	2	-8.55665	-1.48063	0	-8.55665	-1.48063	0	1	4	1	14	14	11	-96	-96	-96	-96	-96	-96	-96	-96	1	1	-96	-96	-96	0
501	1	9	11	-2	-2	15	2.00968	2.00968	11.98	-0.018325	-0.018325	0	0	0	0	0	0	0	0	0	0	1	0	9	9	10	-96	-96	-96	-96	-96	-96	-96	-96	-96	-96	-96	-96	-96	-96
502	1	9	11	-2	-2	12	-0.990316	-0.990316	12.06	0.061675	0.061675	0	0	0	0	0	0	0	0	0	0	1	0	20	20	15	-96	-96	-96	-96	-96	-96	-96	-96	-96	-96	-96	-96	-96	-96
503	1	9	11	-2	-2	13	0.009684	0.009684	10.17	-1.82832	-1.82832	0	0	1	-1.82832	0.009684	0	-1.82832	0.009684	0	0	1	0	0	0	0	-96	1	-96	-96	-96	-96	-96	-96	-96	-96	-96	-96	-96	-96
504	0	9	11	-2	0	11.5	-1.49032	-1.49032	9.49	-2.50832	-2.50832	0	0	0	0	0	0	0	0	0	0	1	0	7	7	10	-96	-96	-96	-96	-96	-96	-96	-96	-96	-96	-96	-96	-96	-96
505	1	9	11	-2	-2	14.25	1.25968	1.25968	11.19	-0.808325	-0.808325	0	0	0	0	0	0	0	0	0	0	1	0	8	8	9	-99	-96	-99	-96	-99	-96	-99	-96	-99	-96	-99	-96	-99	-96
506	1	9	11	-2	-2	11	-1.99032	-1.99032	10.46	-1.53832	-1.53832	0	0	0	0	0	0	0	0	0	0	1	0	19	19	14	-96	-96	-96	-96	-96	-96	-96	-96	-96	-96	-96	-96	-96	-96
507	1	9	11	-2	-2	12	-0.990316	-0.990316	7.65	-4.34832	-4.34832	1	1	0	0	0	0	0	0	0	0	1	0	9	9	10	-96	-96	-96	-96	-96	-96	-96	-96	-96	-96	-96	-96	-96	-96
508	0	9	11	-2	0	11	-1.99032	-1.99032	7.07	-4.92832	-4.92832	0	0	7	-34.4983	-13.9322	0	-24.6416	-9.95158	0	1	4	1	9	9	12	1	1	0	0	1	1	-96	-96	1	-96	-96	-96	1	1
509	0	9	11	-2	0	12.5	-0.490316	-0.490316	3.17	-8.82832	-8.82832	1	1	7	-61.7983	-3.43221	7	-52.9699	-2.9419	6	1	4	1	14	14	14	-96	1	1	-96	1	1	-96	-96	-96	-96	1	1	0	1
510	0	9	11	-2	0	12.25	-0.740316	-0.740316	10.33	-1.66832	-1.66832	0	0	0	0	0	0	0	0	0	0	1	0	3	3	7	-99	-96	-99	-96	-99	-96	-99	-96	-99	-96	-99	-96	-99	-96
511	0	9	11	-2	0	11	-1.99032	-1.99032	15.48	3.48168	3.48168	0	0	0	0	0	0	0	0	0	1	2	1	11	11	7	-96	-96	-96	-96	-96	-96	-96	-96	-96	-96	-96	-96	-96	-96
512	1	9	11	-2	-2	17.5	4.50968	4.50968	8.37	-3.62833	-3.62833	0	0	2	-7.25665	9.01937	0	-7.25665	9.01937	0	1	4	1	16	16	17	-96	-96	-96	1	1	0	-96	-96	-96	0	-96	0	-96	-96
513	0	9	11	-2	0	15.75	2.75968	2.75968	16.3	4.30168	4.30168	0	0	0	0	0	0	0	0	0	0	1	0	4	4	4	-96	-96	-96	-96	-96	-96	-96	-96	-96	-96	-96	-96	-96	-96
514	1	9	11	-2	-2	16.25	3.25968	3.25968	7.44	-4.55832	-4.55832	0	0	0	0	0	0	0	0	0	1	2	1	7	7	10	-96	-96	-96	-96	-96	-96	-96	-96	-96	-96	-96	-96	-96	-96
515	1	9	11	-2	-2	11.5	-1.49032	-1.49032	5.02	-6.97832	-6.97832	0	0	0	0	0	0	0	0	0	0	1	0	4	4	8	-96	0	-96	-96	-96	-96	-96	-96	-96	-96	-96	-96	-96	-96
516	0	9	11	-2	0	18	5.00968	5.00968	35.28	23.2817	23.2817	0	0	0	0	0	0	0	0	0	0	1	0	2	2	0	-99	-96	-99	-96	-99	-96	-99	-96	-99	-96	-99	-96	-99	-96
517	0	9	11	-2	0	10.75	-2.24032	-2.24032	16.51	4.51168	4.51168	0	0	2	9.02335	-4.48063	0	4.51168	-2.24032	0	0	1	0	6	6	9	-96	-96	1	0	-96	-96	-96	-96	-96	-96	-96	-96	-96	1
518	1	9	11	-2	-2	18	5.00968	5.00968	20.07	8.07168	8.07168	0	0	0	0	0	0	0	0	0	0	1	0	3	3	6	-96	-96	-96	-96	-96	-96	-96	-96	-96	-96	-96	-96	-96	-96
519	0	9	11	-2	0	18	5.00968	5.00968	27.13	15.1317	15.1317	0	0	0	0	0	0	0	0	0	0	1	0	3	3	1	-99	-96	-99	-96	-99	-96	-99	-96	-99	-96	-99	-96	-99	-96
520	0	9	11	-2	0	12	-0.990316	-0.990316	4.45	-7.54832	-7.54832	0	0	0	0	0	0	0	0	0	1	4	1	12	12	5	-96	-96	-96	-96	-96	-96	-96	-96	-96	-96	-96	-96	-96	-96
521	0	9	11	-2	0	10.5	-2.49032	-2.49032	6.82	-5.17832	-5.17832	1	1	3	-15.535	-7.47095	3	-15.535	-7.47095	3	1	3	1	18	18	19	-96	-96	-96	-96	1	1	-96	-96	-96	-96	-96	1	-96	-96
522	0	9	11	-2	0	13.5	0.509684	0.509684	9.33	-2.66832	-2.66832	0	0	0	0	0	0	0	0	0	0	1	0	4	4	1	-96	-96	-96	-96	-96	-96	-96	-96	-96	-96	-96	-96	-96	-96
523	1	9	11	-2	-2	10.75	-2.24032	-2.24032	8.27	-3.72832	-3.72832	0	0	5	-18.6416	-11.2016	0	-14.9133	-8.96126	0	0	1	0	18	18	21	-96	-96	-96	-96	1	1	-96	0	1	1	-96	0	1	-96
524	1	9	11	-2	-2	14.75	1.75968	1.75968	24.81	12.8117	12.8117	0	0	0	0	0	0	0	0	0	0	1	0	1	1	4	-96	-96	-96	-96	-96	-96	-96	-96	-96	-96	-96	-96	-96	-96
525	1	9	11	-2	-2	14.5	1.50968	1.50968	15.09	3.09168	3.09168	0	0	1	3.09168	1.50968	0	3.09168	1.50968	0	0	1	0	9	9	12	-96	-96	-96	-96	-96	-96	-96	1	-96	-96	-96	-96	-96	-96
526	1	9	11	-2	-2	12.5	-0.490316	-0.490316	9.92	-2.07832	-2.07832	0	0	0	0	0	0	0	0	0	0	1	0	12	12	15	-99	-96	-99	-96	-99	-96	-99	-96	-99	-96	-99	-96	-99	-96
527	0	9	11	-2	0	12	-0.990316	-0.990316	12.9	0.901675	0.901675	0	0	0	0	0	0	0	0	0	0	1	0	8	8	6	-96	-96	-96	-96	-96	-96	-96	-96	-96	-96	-96	-96	-96	-96
528	1	9	11	-2	-2	11.5	-1.49032	-1.49032	7.34	-4.65832	-4.65832	1	1	3	-13.975	-4.47095	3	-13.975	-4.47095	3	0	1	0	4	4	4	-96	-96	-96	-96	1	1	1	-96	-96	-96	-96	-96	-96	-96
529	0	9	11	-2	0	12.25	-0.740316	-0.740316	5.57	-6.42832	-6.42832	0	0	0	0	0	0	0	0	0	0	1	0	9	9	6	-96	-96	-96	-96	-96	-96	-96	-96	-96	-96	-96	-96	-96	-96
530	1	9	11	-2	-2	10.5	-2.49032	-2.49032	4.08	-7.91832	-7.91832	0	0	0	0	0	0	0	0	0	0	1	0	1	1	4	-96	-96	-96	-96	-96	-96	-96	-96	-96	-96	-96	-96	-96	-96
531	0	9	11	-2	0	13	0.009684	0.009684	13.03	1.03167	1.03167	0	0	1	1.03167	0.009684	0	1.03167	0.009684	0	0	1	0	7	7	9	-96	-96	-96	-96	-96	-96	-96	-96	-96	1	-96	-96	-96	-96
532	1	9	11	-2	-2	8.5	-4.49032	-4.49032	5.77	-6.22832	-6.22832	1	1	1	-6.22832	-4.49032	1	-6.22832	-4.49032	1	0	1	0	9	9	15	-96	1	-96	-96	-96	-96	-96	-96	0	-96	-96	-96	-96	-96
533	1	9	11	-2	-2	9	-3.99032	-3.99032	3.49	-8.50832	-8.50832	1	1	3	-25.525	-11.9709	3	-25.525	-11.9709	3	0	1	0	20	20	11	-96	-96	-96	-96	1	1	-96	-96	1	-96	-96	-96	-96	-96
534	1	9	11	-2	-2	12.5	-0.490316	-0.490316	9.39	-2.60832	-2.60832	0	0	0	0	0	0	0	0	0	0	1	0	7	7	6	-96	-96	-96	-96	-96	-96	-96	-96	-96	-96	-96	-96	-96	-96
535	0	9	11	-2	0	9.75	-3.24032	-3.24032	7.54	-4.45832	-4.45832	1	1	0	0	0	0	0	0	0	1	2	1	16	16	14	-96	-96	-96	-96	-96	-96	-96	-96	0	-96	-96	-96	-96	-96
536	1	9	11	-2	-2	13.25	0.259684	0.259684	10.51	-1.48832	-1.48832	1	1	0	0	0	0	0	0	0	0	1	0	7	7	4	-96	-96	-96	-96	-96	-96	-96	-96	-96	-96	-96	-96	-96	-96
537	1	9	11	-2	-2	13.25	0.259684	0.259684	13.62	1.62167	1.62167	0	0	0	0	0	0	0	0	0	0	1	0	2	2	5	-96	-96	-96	-96	-96	-96	-96	0	-96	-96	0	0	-96	-96
538	0	9	11	-2	0	11.5	-1.49032	-1.49032	10.51	-1.48832	-1.48832	0	0	0	0	0	0	0	0	0	0	1	0	10	10	7	0	-96	-96	-96	-96	-96	-96	-96	0	-96	0	-96	-96	-96
539	0	9	11	-2	0	11.5	-1.49032	-1.49032	8.57	-3.42832	-3.42832	0	0	1	-3.42832	-1.49032	0	-3.42832	-1.49032	0	0	1	0	17	17	11	-96	-96	-96	-96	-96	-96	1	-96	-96	-96	-96	-96	-96	0
540	1	9	11	-2	-2	16.5	3.50968	3.50968	11.17	-0.828325	-0.828325	0	0	1	-0.828325	3.50968	0	-0.828325	3.50968	0	0	1	0	17	17	22	-96	-96	-96	-96	-96	-96	1	-96	-96	-96	-96	-96	-96	-96
541	1	9	11	-2	-2	13.5	0.509684	0.509684	9.47	-2.52832	-2.52832	0	0	4	-10.1133	2.03874	0	-10.1133	2.03874	0	0	1	0	12	12	18	-96	-96	-96	-96	1	1	-96	-96	1	1	-96	-96	-96	-96
542	0	9	11	-2	0	12	-0.990316	-0.990316	23.34	11.3417	11.3417	0	0	1	11.3417	-0.990316	0	11.3417	-0.990316	0	1	2	1	8	8	3	-96	-96	-96	-96	-96	-96	-96	1	-96	-96	-96	-96	-96	-96
543	0	9	11	-2	0	12.5	-0.490316	-0.490316	16.26	4.26168	4.26168	0	0	2	8.52335	-0.980632	0	8.52335	-0.980632	0	1	2	1	21	21	8	-96	-96	-96	-96	-96	-96	-96	-96	1	1	-96	-96	-96	-96
544	1	9	11	-2	-2	11	-1.99032	-1.99032	14.81	2.81168	2.81168	0	0	2	5.62335	-3.98063	0	2.81168	-1.99032	0	0	1	0	11	11	18	-96	-96	-96	-96	-96	-96	-96	-96	-96	1	-96	-96	1	-96
545	0	9	11	-2	0	10.5	-2.49032	-2.49032	6.83	-5.16832	-5.16832	0	0	2	-10.3366	-4.98063	0	-10.3366	-4.98063	0	0	1	0	8	8	3	-96	-96	-96	-96	1	-96	-96	-96	1	-96	-96	-96	-96	-96
546	0	9	11	-2	0	11.25	-1.74032	-1.74032	8.66	-3.33832	-3.33832	0	0	0	0	0	0	0	0	0	0	1	0	6	6	7	-96	-96	-96	-96	-96	-96	-96	-96	-96	-96	-96	-96	-96	-96
547	1	9	11	-2	-2	13	0.009684	0.009684	17.56	5.56167	5.56167	0	0	0	0	0	0	0	0	0	0	1	0	5	5	3	-96	-96	-96	-96	-96	-96	-96	-96	-96	-96	-96	-96	-96	-96
548	0	9	11	-2	0	14	1.00968	1.00968	12.95	0.951675	0.951675	0	0	0	0	0	0	0	0	0	0	1	0	2	2	7	-96	-96	-96	-96	-96	-96	-96	-96	-96	-96	-96	-96	-96	-96
549	0	9	11	-2	0	13.25	0.259684	0.259684	9.76	-2.23832	-2.23832	0	0	0	0	0	0	0	0	0	0	1	0	9	9	5	-96	-96	-96	-96	-96	-96	-96	-96	-96	-96	-96	-96	-96	-96
550	0	9	11	-2	0	13.5	0.509684	0.509684	11.79	-0.208325	-0.208325	1	1	0	0	0	0	0	0	0	1	2	1	5	5	8	-96	-96	0	-96	-96	-96	-96	-96	-96	-96	-96	-96	-96	-96
551	0	9	11	-2	0	11.75	-1.24032	-1.24032	26.64	14.6417	14.6417	0	0	2	29.2834	-2.48063	0	29.2834	-2.48063	0	0	1	0	14	14	16	-96	-96	-96	-96	-96	-96	-96	-96	1	1	-96	-96	-96	-96
552	1	9	11	-2	-2	10.5	-2.49032	-2.49032	1.7	-10.2983	-10.2983	0	0	5	-51.4916	-12.4516	0	-51.4916	-12.4516	0	1	4	1	31	31	39	-96	1	-96	-96	1	1	-96	-96	1	1	-96	-96	-96	-96
553	1	9	11	-2	-2	11.5	-1.49032	-1.49032	18.88	6.88167	6.88167	0	0	0	0	0	0	0	0	0	0	1	0	7	7	7	-96	-96	-96	-96	-96	-96	-96	-96	-96	-96	-96	-96	-96	-96
554	0	9	11	-2	0	11.5	-1.49032	-1.49032	4.1	-7.89832	-7.89832	0	0	0	0	0	0	0	0	0	0	1	0	10	10	3	-96	-96	-96	-96	-96	-96	-96	-96	-96	-96	-96	-96	-96	-96
555	1	9	11	-2	-2	11.5	-1.49032	-1.49032	12.37	0.371675	0.371675	0	0	2	0.74335	-2.98063	0	0.74335	-2.98063	0	0	1	0	7	7	2	-96	-96	-96	-96	1	1	-96	-96	-96	-96	-96	-96	-96	-96
556	1	9	11	-2	-2	12.25	-0.740316	-0.740316	9.57	-2.42832	-2.42832	0	0	2	-4.85665	-1.48063	0	-4.85665	-1.48063	0	1	4	1	4	4	4	1	-96	-96	-96	-96	-96	-96	-96	1	-96	-96	-96	-96	-96
557	0	9	11	-2	0	10.25	-2.74032	-2.74032	7.89	-4.10832	-4.10832	1	1	0	0	0	0	0	0	0	0	1	0	19	19	6	-96	-96	-96	-96	-96	-96	0	-96	-96	-96	-96	-96	-96	-96
558	1	9	11	-2	-2	14.5	1.50968	1.50968	12.2	0.201675	0.201675	0	0	0	0	0	0	0	0	0	0	1	0	3	3	4	-99	-96	-99	-96	-99	-96	-99	-96	-99	-96	-99	-96	-99	-96
559	0	9	11	-2	0	12.25	-0.740316	-0.740316	9.4	-2.59832	-2.59832	0	0	1	-2.59832	-0.740316	0	-2.59832	-0.740316	0	0	1	0	9	9	6	-96	-96	-96	-96	-96	-96	0	1	-96	-96	-96	-96	-96	-96
560	0	9	11	-2	0	18	5.00968	5.00968	16.71	4.71168	4.71168	0	0	0	0	0	0	0	0	0	0	1	0	2	2	2	-96	-96	-96	-96	-96	-96	-96	-96	-96	-96	-96	-96	-96	-96
561	0	9	11	-2	0	11	-1.99032	-1.99032	12.99	0.991675	0.991675	0	0	2	1.98335	-3.98063	0	1.98335	-3.98063	0	0	1	0	12	12	10	1	1	-96	-96	-96	-96	-96	0	-96	-96	-96	-96	-96	-96
562	0	9	11	-2	0	11	-1.99032	-1.99032	12.27	0.271675	0.271675	1	1	0	0	0	0	0	0	0	0	1	0	7	7	6	-96	-96	-96	-96	-96	-96	0	-96	-96	-96	-96	-96	-96	-96
563	1	9	11	-2	-2	10.5	-2.49032	-2.49032	10.04	-1.95833	-1.95833	0	0	0	0	0	0	0	0	0	0	1	0	9	9	11	-96	-96	-96	-96	-96	-96	-96	-96	-96	-96	-96	-96	-96	-96
564	0	9	11	-2	0	11.75	-1.24032	-1.24032	9.56	-2.43832	-2.43832	0	0	0	0	0	0	0	0	0	1	2	1	9	9	4	-96	-96	-96	-96	-96	-96	-96	-96	-96	-96	-96	-96	-96	-96
565	0	9	11	-2	0	12	-0.990316	-0.990316	9.98	-2.01832	-2.01832	0	0	0	0	0	0	0	0	0	0	1	0	10	10	8	-96	-96	-96	-96	-96	-96	-96	-96	-96	-96	-96	-96	-96	-96
566	1	9	11	-2	-2	14.5	1.50968	1.50968	13.42	1.42168	1.42168	0	0	2	2.84335	3.01937	0	2.84335	3.01937	0	0	1	0	12	12	17	-99	-96	-99	-96	-99	1	-99	1	-99	-96	-99	-96	-99	-96
567	0	9	11	-2	0	15	2.00968	2.00968	8.08	-3.91832	-3.91832	0	0	1	-3.91832	2.00968	0	-3.91832	2.00968	0	0	1	0	4	4	2	-96	1	-96	-96	-96	-96	-96	-96	-96	-96	-96	-96	-96	-96
568	1	9	11	-2	-2	15	2.00968	2.00968	13.7	1.70167	1.70167	0	0	0	0	0	0	0	0	0	0	1	0	23	23	22	-96	-96	-96	-96	-96	-96	-96	-96	-96	-96	-96	-96	-96	-96
569	0	9	11	-2	0	17.5	4.50968	4.50968	12.07	0.071675	0.071675	0	0	1	0.071675	4.50968	0	0.071675	4.50968	0	1	4	1	13	13	10	-96	-96	0	-96	-96	-96	-96	-96	-96	-96	1	-96	-96	-96
570	1	9	11	-2	-2	11.25	-1.74032	-1.74032	7.67	-4.32832	-4.32832	0	0	2	-8.65665	-3.48063	0	-4.32832	-1.74032	0	0	1	0	16	16	15	-96	-96	-96	-96	-96	-96	-96	-96	-96	1	-96	-96	-96	1
571	1	9	11	-2	-2	11	-1.99032	-1.99032	10.63	-1.36832	-1.36832	0	0	1	-1.36832	-1.99032	0	-1.36832	-1.99032	0	0	1	0	5	5	13	-96	-96	-96	-96	-96	-96	-96	-96	-96	1	-96	-96	-96	-96
572	1	9	11	-2	-2	11	-1.99032	-1.99032	8.12	-3.87833	-3.87833	0	0	2	-7.75665	-3.98063	0	-7.75665	-3.98063	0	0	1	0	15	15	15	-96	-96	-96	-96	-96	-96	-96	-96	1	1	-96	-96	-96	-96
573	1	9	11	-2	-2	18	5.00968	5.00968	10.2	-1.79833	-1.79833	0	0	0	0	0	0	0	0	0	0	1	0	4	4	3	-96	-96	-96	-96	-96	-96	-96	-96	-96	-96	-96	-96	-96	-96
574	0	9	11	-2	0	11.5	-1.49032	-1.49032	#NULL!	#NULL!	-5.66162	1	1	0	0	0	0	0	0	0	0	1	0	11	11	3	-96	-96	-96	-96	-96	-96	-96	-96	-96	-96	-96	-96	-96	-96
575	1	9	11	-2	-2	11.75	-1.24032	-1.24032	12.21	0.211675	0.211675	0	0	0	0	0	0	0	0	0	0	1	0	9	9	3	-96	-96	-96	-96	-96	-96	-96	-96	-96	-96	-96	-96	-96	-96
576	1	9	11	-2	-2	13.5	0.509684	0.509684	13.48	1.48168	1.48168	0	0	0	0	0	0	0	0	0	0	1	0	6	6	4	-99	-96	-99	-96	-99	-96	-99	-96	-99	-96	-99	-96	-99	-96
577	0	9	11	-2	0	16	3.00968	3.00968	14.17	2.17168	2.17168	0	0	4	8.6867	12.0387	0	4.34335	6.01937	0	0	1	0	4	4	6	1	1	-96	-96	-96	-96	-96	-96	-96	-96	-96	-96	1	1
578	1	9	11	-2	-2	17.5	4.50968	4.50968	15.2	3.20167	3.20167	0	0	1	3.20167	4.50968	0	3.20167	4.50968	0	0	1	0	2	2	5	-96	-96	-96	-96	-96	1	-96	-96	-96	-96	-96	-96	-96	-96
579	0	9	11	-2	0	13.75	0.759684	0.759684	9.9	-2.09832	-2.09832	0	0	0	0	0	0	0	0	0	1	4	1	2	2	4	-96	-96	-96	-96	-96	-96	-96	-96	-96	-96	-96	-96	-96	-96
580	0	9	11	-2	0	11.75	-1.24032	-1.24032	13.84	1.84168	1.84168	0	0	0	0	0	0	0	0	0	1	2	1	12	12	17	-96	-96	-96	-96	-96	-96	-96	-96	-96	-96	-96	-96	-96	-96
581	1	9	11	-2	-2	13	0.009684	0.009684	12.82	0.821675	0.821675	0	0	0	0	0	0	0	0	0	0	1	0	8	8	10	-99	-96	-99	-96	-99	-96	-99	-96	-99	-96	-99	-96	-99	-96
582	0	9	11	-2	0	10.75	-2.24032	-2.24032	3.46	-8.53833	-8.53833	0	0	0	0	0	0	0	0	0	0	1	0	4	4	1	-96	-96	-96	-96	-96	-96	-96	-96	-96	-96	-96	-96	-96	-96
583	1	9	11	-2	-2	11.5	-1.49032	-1.49032	8.6	-3.39832	-3.39832	0	0	0	0	0	0	0	0	0	0	1	0	1	1	1	-96	-96	-96	-96	-96	-96	-96	-96	-96	-96	-96	-96	-96	-96
584	0	9	11	-2	0	11.5	-1.49032	-1.49032	5.76	-6.23832	-6.23832	0	0	3	-18.715	-4.47095	0	-18.715	-4.47095	0	0	1	0	17	17	15	-99	-96	-99	-96	-99	1	-99	1	-99	1	-99	-96	-99	-96
585	0	9	11	-2	0	14	1.00968	1.00968	10.02	-1.97832	-1.97832	0	0	1	-1.97832	1.00968	0	-1.97832	1.00968	0	1	4	1	11	11	16	1	-96	-96	-96	-96	-96	-96	-96	0	-96	-96	-96	-96	-96
586	1	9	11	-2	-2	18	5.00968	5.00968	17.39	5.39168	5.39168	0	0	4	21.5667	20.0387	0	10.7834	10.0194	0	1	4	1	3	3	3	-96	-96	-96	-96	1	1	-96	0	-96	-96	-96	-96	1	1
587	1	9	11	-2	-2	13.75	0.759684	0.759684	5.52	-6.47832	-6.47832	0	0	1	-6.47832	0.759684	0	-6.47832	0.759684	0	0	1	0	10	10	4	1	-96	-96	-96	-96	-96	-96	-96	-96	-96	-96	-96	-96	-96
588	0	9	11	-2	0	14.25	1.25968	1.25968	17.92	5.92168	5.92168	0	0	0	0	0	0	0	0	0	0	1	0	5	5	1	-96	-96	-96	-96	-96	-96	-96	-96	-96	-96	-96	-96	-96	-96
589	1	9	11	-2	-2	17	4.00968	4.00968	37.78	25.7817	25.7817	0	0	0	0	0	0	0	0	0	0	1	0	3	3	3	-96	-96	-96	-96	-96	-96	-96	-96	-96	-96	-96	-96	-96	-96
590	1	9	11	-2	-2	13.25	0.259684	0.259684	11.81	-0.188325	-0.188325	0	0	0	0	0	0	0	0	0	0	1	0	1	1	1	-96	-96	-96	0	-96	-96	-96	-96	-96	-96	-96	-96	-96	-96
591	0	9	11	-2	0	18	5.00968	5.00968	33.73	21.7317	21.7317	0	0	1	21.7317	5.00968	0	21.7317	5.00968	0	0	1	0	9	9	6	-96	-96	-96	-96	-96	-96	-96	-96	-96	1	-96	-96	-96	-96
592	1	9	11	-2	-2	5.5	-7.49032	-7.49032	5.32	-6.67832	-6.67832	0	0	4	-26.7133	-29.9613	0	-26.7133	-29.9613	0	0	1	0	8	8	10	-96	-96	-96	-96	1	1	-96	-96	1	-96	1	-96	-96	-96
593	1	9	11	-2	-2	11.5	-1.49032	-1.49032	9.66	-2.33832	-2.33832	0	0	1	-2.33832	-1.49032	0	-2.33832	-1.49032	0	0	1	0	9	9	8	-96	1	-96	-96	-96	-96	-96	-96	-96	-96	-96	-96	-96	-96
594	0	9	11	-2	0	15.5	2.50968	2.50968	31.43	19.4317	19.4317	0	0	0	0	0	0	0	0	0	0	1	0	6	6	3	-96	-96	-96	-96	-96	-96	-96	-96	-96	-96	-96	-96	-96	-96
595	0	9	11	-2	0	15	2.00968	2.00968	25.85	13.8517	13.8517	0	0	0	0	0	0	0	0	0	0	1	0	6	6	13	-96	-96	-96	-96	-96	-96	-96	-96	-96	-96	-96	-96	-96	-96
596	1	9	11	-2	-2	11.25	-1.74032	-1.74032	12.32	0.321675	0.321675	0	0	0	0	0	0	0	0	0	0	1	0	5	5	4	-96	-96	-96	-96	-96	-96	-96	-96	-96	-96	-96	-96	-96	-96
597	0	9	11	-2	0	13.75	0.759684	0.759684	11.09	-0.908325	-0.908325	0	0	0	0	0	0	0	0	0	0	1	0	8	8	8	-96	-96	-96	-96	-96	-96	-96	-96	-96	0	-96	-96	-96	-96
598	1	9	11	-2	-2	15.25	2.25968	2.25968	11.06	-0.938325	-0.938325	0	0	0	0	0	0	0	0	0	0	1	0	5	5	5	-99	-96	-99	-96	-99	-96	-99	-96	-99	-96	-99	-96	-99	-96
599	0	9	11	-2	0	12.5	-0.490316	-0.490316	15.05	3.05168	3.05168	0	0	0	0	0	0	0	0	0	0	1	0	2	2	8	0	-96	-96	-96	-96	-96	-96	-96	-96	-96	-96	-96	-96	-96
600	0	9	11	-2	0	14	1.00968	1.00968	8.83	-3.16832	-3.16832	0	0	0	0	0	0	0	0	0	1	4	1	11	11	6	-96	-96	-96	-96	-96	-96	-96	-96	-96	-96	-96	-96	-96	-96
601	0	9	11	-2	0	16	3.00968	3.00968	6.48	-5.51832	-5.51832	1	1	2	-11.0366	6.01937	2	-11.0366	6.01937	2	0	1	0	10	10	7	-96	-96	-96	-96	-96	0	1	1	-96	-96	-96	-96	-96	-96
602	0	9	11	-2	0	11.5	-1.49032	-1.49032	5.56	-6.43832	-6.43832	1	1	0	0	0	0	0	0	0	0	1	0	6	6	5	-96	-96	-96	-96	-96	-96	0	-96	-96	-96	-96	-96	-96	-96
603	1	9	11	-2	-2	16.25	3.25968	3.25968	9.51	-2.48832	-2.48832	0	0	0	0	0	0	0	0	0	0	1	0	6	6	6	-96	-96	-96	-96	-96	-96	-96	-96	-96	-96	-96	-96	-96	-96
604	0	9	11	-2	0	15.5	2.50968	2.50968	9.39	-2.60832	-2.60832	0	0	0	0	0	0	0	0	0	0	1	0	4	4	1	-96	-96	-96	-96	-96	-96	-96	-96	-96	-96	-96	-96	-96	-96
605	1	9	11	-2	-2	12.5	-0.490316	-0.490316	6.46	-5.53832	-5.53832	0	0	3	-16.615	-1.47095	0	-16.615	-1.47095	0	0	1	0	10	10	2	1	1	-96	-96	-96	0	-96	1	-96	-96	-96	-96	-96	-96
606	1	9	11	-2	-2	14.75	1.75968	1.75968	11.56	-0.438325	-0.438325	0	0	0	0	0	0	0	0	0	0	1	0	5	5	3	-99	-96	-99	-96	-99	-96	-99	-96	-99	-96	-99	-96	-99	-96
607	1	9	11	-2	-2	11	-1.99032	-1.99032	10.16	-1.83832	-1.83832	0	0	0	0	0	0	0	0	0	0	1	0	7	7	11	-96	-96	-96	-96	0	0	-96	-96	-96	0	-96	-96	0	0
608	0	9	11	-2	0	14.25	1.25968	1.25968	18.3	6.30168	6.30168	0	0	0	0	0	0	0	0	0	0	1	0	6	6	6	-96	-96	-96	-96	-96	-96	-96	-96	-96	-96	-96	-96	-96	-96
609	0	9	11	-2	0	11.75	-1.24032	-1.24032	9.18	-2.81832	-2.81832	0	0	0	0	0	0	0	0	0	0	1	0	0	0	3	-96	-96	-96	-96	-96	-96	-96	-96	-96	-96	-96	-96	-96	-96
610	0	9	11	-2	0	15	2.00968	2.00968	9.43	-2.56832	-2.56832	0	0	2	-5.13665	4.01937	0	-5.13665	4.01937	0	1	4	1	7	7	6	-96	-96	-96	-96	1	-96	1	-96	-96	-96	-96	-96	-96	-96
611	1	9	11	-2	-2	14.5	1.50968	1.50968	20.1	8.10168	8.10168	0	0	0	0	0	0	0	0	0	0	1	0	1	1	3	-96	0	-96	-96	-96	-96	-96	-96	-96	-96	-96	-96	-96	-96
612	0	9	11	-2	0	18	5.00968	5.00968	12.77	0.771675	0.771675	0	0	1	0.771675	5.00968	0	0.771675	5.00968	0	0	1	0	15	15	10	-96	-96	-96	-96	-96	-96	-96	-96	1	0	-96	-96	-96	-96
613	1	9	11	-2	-2	17	4.00968	4.00968	20.13	8.13167	8.13167	0	0	0	0	0	0	0	0	0	0	1	0	0	0	4	-96	-96	-96	-96	-96	-96	-96	-96	-96	-96	-96	-96	-96	-96
614	0	9	11	-2	0	10.5	-2.49032	-2.49032	11.27	-0.728325	-0.728325	0	0	0	0	0	0	0	0	0	0	1	0	5	5	5	-96	-96	-96	-96	-96	-96	-96	-96	-96	-96	-96	-96	-96	-96
615	1	9	11	-2	-2	16.5	3.50968	3.50968	15.04	3.04167	3.04167	0	0	0	0	0	0	0	0	0	0	1	0	22	22	21	-96	-96	-96	-96	-96	-96	-96	-96	-96	-96	-96	-96	-96	-96
616	1	9	11	-2	-2	10.25	-2.74032	-2.74032	13.41	1.41168	1.41168	0	0	4	5.6467	-10.9613	0	4.23503	-8.22095	0	0	1	0	16	16	10	-96	1	-96	-96	1	1	-96	-96	-96	-96	-96	-96	1	-96
617	1	9	11	-2	-2	11.5	-1.49032	-1.49032	10.25	-1.74832	-1.74832	0	0	0	0	0	0	0	0	0	0	1	0	6	6	2	-96	-96	-96	-96	-96	-96	-96	-96	-96	-96	-96	-96	-96	-96
618	0	9	11	-2	0	11	-1.99032	-1.99032	7.76	-4.23832	-4.23832	0	0	4	-16.9533	-7.96126	0	-16.9533	-7.96126	0	0	1	0	11	11	12	-96	-96	-96	-96	1	1	-96	-96	1	1	-96	-96	0	-96
619	0	9	11	-2	0	18	5.00968	5.00968	6.64	-5.35832	-5.35832	1	1	2	-10.7166	10.0194	2	-10.7166	10.0194	2	1	4	1	2	2	1	-96	-96	-96	-96	1	-96	-96	-96	-96	-96	1	-96	-96	-96
620	1	9	11	-2	-2	11.75	-1.24032	-1.24032	10.55	-1.44832	-1.44832	0	0	0	0	0	0	0	0	0	0	1	0	4	4	2	-96	-96	-96	-96	-96	-96	-96	-96	-96	-96	-96	-96	-96	-96
621	1	9	11	-2	-2	11.5	-1.49032	-1.49032	11.25	-0.748325	-0.748325	0	0	0	0	0	0	0	0	0	1	2	1	5	5	1	-96	-96	-96	-96	-96	-96	-96	0	-96	-96	-96	-96	-96	-96
622	1	9	12	-2	-2	17	4.00968	4.00968	13.08	1.08168	1.08168	0	0	0	0	0	0	0	0	0	0	1	0	9	9	8	-96	-96	-96	-96	-96	-96	-96	-96	-96	-96	-96	-96	-96	-96
623	0	9	11	-2	0	11.5	-1.49032	-1.49032	8.21	-3.78832	-3.78832	0	0	2	-7.57665	-2.98063	0	-7.57665	-2.98063	0	1	4	1	12	12	17	-96	-96	1	-96	-96	-96	-96	-96	-96	1	-96	-96	-96	-96
624	0	9	11	-2	0	10.25	-2.74032	-2.74032	6.8	-5.19832	-5.19832	0	0	1	-5.19832	-2.74032	0	-5.19832	-2.74032	0	1	2	1	8	8	6	-96	-96	1	-96	-96	-96	-96	-96	0	-96	-96	-96	-96	-96
625	0	9	11	-2	0	16.5	3.50968	3.50968	9.01	-2.98832	-2.98832	0	0	1	-2.98832	3.50968	0	0	0	0	1	4	1	2	2	0	-96	-96	-96	-96	-96	-96	-96	-96	-96	-96	-96	-96	1	-96
626	1	9	11	-2	-2	14.75	1.75968	1.75968	8.63	-3.36832	-3.36832	0	0	0	0	0	0	0	0	0	0	1	0	6	6	8	-96	-96	-96	-96	-96	-96	-96	-96	-96	-96	-96	-96	-96	-96
627	1	9	11	-2	-2	11.5	-1.49032	-1.49032	4.7	-7.29832	-7.29832	0	0	0	0	0	0	0	0	0	0	1	0	11	11	10	-96	-96	-96	-96	-96	-96	-96	0	-96	-96	-96	-96	-96	-96
628	1	9	11	-2	-2	14.5	1.50968	1.50968	20.32	8.32168	8.32168	0	0	0	0	0	0	0	0	0	0	1	0	8	8	9	-99	-96	-99	-96	-99	-96	-99	-96	-99	-96	-99	-96	-99	-96
629	1	9	11	-2	-2	11.5	-1.49032	-1.49032	10.62	-1.37833	-1.37833	0	0	1	-1.37833	-1.49032	0	-1.37833	-1.49032	0	0	1	0	9	9	10	-96	-96	-96	-96	-96	-96	-96	-96	1	-96	-96	-96	-96	-96
630	1	9	11	-2	-2	14	1.00968	1.00968	17.84	5.84168	5.84168	0	0	0	0	0	0	0	0	0	0	1	0	7	7	6	-96	-96	-96	-96	-96	-96	-96	-96	-96	-96	-96	-96	-96	-96
631	1	9	12	-2	-2	12	-0.990316	-0.990316	13.13	1.13168	1.13168	0	0	0	0	0	0	0	0	0	0	1	0	5	5	8	-96	-96	-96	-96	-96	-96	-96	-96	-96	-96	-96	-96	-96	-96
632	0	9	11	-2	0	10.5	-2.49032	-2.49032	11.39	-0.608325	-0.608325	0	0	0	0	0	0	0	0	0	0	1	0	6	6	10	-96	-96	-96	-96	-96	-96	-96	-96	0	-96	-96	-96	-96	-96
633	0	9	11	-2	0	11	-1.99032	-1.99032	10.11	-1.88833	-1.88833	0	0	0	0	0	0	0	0	0	0	1	0	0	0	0	-96	-96	-96	-96	-96	-96	-96	-96	-96	-96	-96	-96	-96	-96
634	0	9	11	-2	0	13	0.009684	0.009684	12.9	0.901675	0.901675	0	0	0	0	0	0	0	0	0	0	1	0	14	14	6	-96	-96	-96	-96	-96	-96	-96	-96	-96	-96	-96	-96	-96	-96
635	1	9	11	-2	-2	11	-1.99032	-1.99032	11.88	-0.118325	-0.118325	0	0	0	0	0	0	0	0	0	1	2	1	12	12	11	-96	-96	-96	-96	-96	-96	-96	-96	-96	-96	-96	-96	-96	-96
636	1	9	11	-2	-2	11.5	-1.49032	-1.49032	8.23	-3.76832	-3.76832	0	0	2	-7.53665	-2.98063	0	-7.53665	-2.98063	0	0	1	0	1	1	5	-96	-96	-96	-96	-96	1	-96	1	-96	-96	-96	-96	-96	-96
637	1	9	11	-2	-2	12.5	-0.490316	-0.490316	4.84	-7.15832	-7.15832	1	1	2	-14.3166	-0.980632	2	-14.3166	-0.980632	2	0	1	0	13	13	19	-96	-96	-96	-96	1	-96	-96	-96	-96	-96	1	-96	-96	-96
638	1	9	11	-2	-2	11.5	-1.49032	-1.49032	5.11	-6.88832	-6.88832	1	1	4	-27.5533	-5.96126	4	-27.5533	-5.96126	4	1	2	1	21	21	20	-96	-96	1	1	1	-96	-96	-96	-96	1	-96	-96	-96	-96
639	0	9	11	-2	0	11	-1.99032	-1.99032	4.38	-7.61832	-7.61832	0	0	2	-15.2366	-3.98063	0	-15.2366	-3.98063	0	0	1	0	10	10	20	-96	-96	-96	-96	1	1	-96	-96	-96	0	-96	-96	-96	-96
640	0	9	11	-2	0	11	-1.99032	-1.99032	12.67	0.671675	0.671675	0	0	1	0.671675	-1.99032	0	0.671675	-1.99032	0	0	1	0	3	3	2	-99	-96	-99	-96	-99	1	-99	-96	-99	-96	-99	-96	-99	-96
641	1	9	11	-2	-2	12	-0.990316	-0.990316	9.16	-2.83832	-2.83832	0	0	2	-5.67665	-1.98063	0	-5.67665	-1.98063	0	0	1	0	17	17	21	-96	-96	-96	-96	-96	0	-96	-96	1	1	-96	-96	-96	-96
642	0	9	11	-2	0	15.5	2.50968	2.50968	8.56	-3.43832	-3.43832	0	0	1	-3.43832	2.50968	0	-3.43832	2.50968	0	0	1	0	5	5	2	1	-96	-96	-96	-96	-96	-96	-96	-96	-96	-96	-96	-96	-96
643	1	9	11	-2	-2	13.25	0.259684	0.259684	15.97	3.97168	3.97168	0	0	6	23.8301	1.5581	0	23.8301	1.5581	0	1	4	1	22	22	19	-96	-96	-96	1	1	1	-96	-96	1	1	-96	1	-96	-96
644	1	9	11	-2	-2	13	0.009684	0.009684	10.71	-1.28832	-1.28832	0	0	0	0	0	0	0	0	0	0	1	0	6	6	4	-96	-96	-96	-96	-96	-96	-96	-96	-96	-96	-96	-96	-96	-96
645	1	9	11	-2	-2	12.25	-0.740316	-0.740316	4.17	-7.82832	-7.82832	1	1	2	-15.6566	-1.48063	2	-15.6566	-1.48063	2	0	1	0	7	7	24	-96	-96	-96	-96	1	1	-96	-96	-96	-96	-96	-96	0	-96
646	0	9	11	-2	0	17.5	4.50968	4.50968	18.1	6.10168	6.10168	0	0	1	6.10168	4.50968	0	6.10168	4.50968	0	0	1	0	1	1	3	-96	-96	-96	-96	-96	-96	1	-96	-96	-96	-96	-96	-96	-96
647	0	9	11	-2	0	18	5.00968	5.00968	15.15	3.15168	3.15168	0	0	3	9.45503	15.0291	0	6.30335	10.0194	0	1	4	1	8	8	9	-96	-96	-96	-96	-96	1	-96	-96	-96	-96	1	-96	1	-96
648	1	9	12	-2	-2	11	-1.99032	-1.99032	7.49	-4.50832	-4.50832	0	0	0	0	0	0	0	0	0	0	1	0	4	4	4	-96	-96	-96	-96	-96	-96	-96	-96	-96	-96	-96	-96	-96	-96
649	0	9	11	-2	0	12.25	-0.740316	-0.740316	14.78	2.78167	2.78167	0	0	4	11.1267	-2.96126	0	11.1267	-2.96126	0	1	2	1	11	11	6	-96	-96	1	1	1	1	-96	-96	-96	-96	-96	-96	-96	-96
650	0	9	11	-2	0	9.75	-3.24032	-3.24032	6.56	-5.43832	-5.43832	0	0	2	-10.8766	-6.48063	0	-10.8766	-6.48063	0	0	1	0	5	5	4	1	1	-96	-96	-96	-96	-96	-96	-96	-96	-96	-96	-96	-96
651	0	9	11	-2	0	13.5	0.509684	0.509684	11.05	-0.948325	-0.948325	0	0	1	-0.948325	0.509684	0	-0.948325	0.509684	0	0	1	0	9	9	11	-96	-96	-96	-96	-96	-96	-96	-96	-96	1	-96	-96	-96	-96
652	1	9	11	-2	-2	14.5	1.50968	1.50968	12.79	0.791675	0.791675	0	0	0	0	0	0	0	0	0	0	1	0	8	8	2	-96	-96	-96	-96	-96	-96	-96	-96	-96	-96	-96	-96	-96	-96
653	1	9	11	-2	-2	11.5	-1.49032	-1.49032	7.68	-4.31832	-4.31832	0	0	0	0	0	0	0	0	0	1	4	1	6	6	5	-96	-96	-96	-96	-96	-96	-96	-96	-96	-96	-96	-96	-96	-96
654	1	9	11	-2	-2	18	5.00968	5.00968	13.15	1.15168	1.15168	0	0	0	0	0	0	0	0	0	0	1	0	7	7	9	-96	-96	-96	-96	-96	-96	-96	-96	-96	-96	-96	-96	-96	-96
655	0	9	12	-2	0	11.5	-1.49032	-1.49032	8.43	-3.56832	-3.56832	1	1	3	-10.705	-4.47095	3	-10.705	-4.47095	3	0	1	0	6	6	5	-99	-96	-99	-96	-99	1	-99	1	-99	-96	-99	1	-99	-96
656	0	9	12	-2	0	15.75	2.75968	2.75968	15.21	3.21168	3.21168	0	0	0	0	0	0	0	0	0	0	1	0	8	8	13	-99	-96	-99	-96	-99	-96	-99	-96	-99	-96	-99	-96	-99	-96
657	1	9	12	-2	-2	17	4.00968	4.00968	34.33	22.3317	22.3317	0	0	0	0	0	0	0	0	0	0	1	0	20	20	11	-96	-96	-96	-96	-96	-96	-96	-96	0	-96	-96	-96	-96	-96
658	1	9	11	-2	-2	17.5	4.50968	4.50968	14.22	2.22168	2.22168	0	0	0	0	0	0	0	0	0	0	1	0	1	1	3	-96	0	-96	-96	-96	-96	-96	-96	-96	-96	-96	-96	-96	-96
659	1	9	11	-2	-2	10.25	-2.74032	-2.74032	7.43	-4.56832	-4.56832	0	0	0	0	0	0	0	0	0	0	1	0	14	14	12	-96	-96	-96	-96	-96	-96	-96	-96	-96	-96	-96	-96	-96	-96
660	0	9	11	-2	0	11.5	-1.49032	-1.49032	4.89	-7.10832	-7.10832	1	1	2	-14.2166	-2.98063	2	-14.2166	-2.98063	2	0	1	0	15	15	12	-96	-96	-96	-96	-96	1	0	1	0	0	-96	-96	-96	-96
661	0	9	11	-2	0	11.5	-1.49032	-1.49032	15.05	3.05168	3.05168	0	0	0	0	0	0	0	0	0	0	1	0	6	6	4	-96	-96	-96	-96	-96	-96	-96	-96	-96	-96	-96	-96	-96	-96
662	1	9	12	-2	-2	10.5	-2.49032	-2.49032	9.36	-2.63833	-2.63833	0	0	1	-2.63833	-2.49032	0	-2.63833	-2.49032	0	0	1	0	3	3	6	-96	1	-96	-96	-96	-96	-96	-96	-96	-96	-96	-96	-96	-96
663	0	9	12	-2	0	11	-1.99032	-1.99032	5.63	-6.36832	-6.36832	0	0	3	-19.105	-5.97095	0	-6.36832	-1.99032	0	1	4	1	8	8	13	-96	1	-96	-96	-96	-96	-96	-96	-96	-96	-96	-96	1	1
664	0	9	12	-2	0	15.5	2.50968	2.50968	17.86	5.86167	5.86167	0	0	0	0	0	0	0	0	0	0	1	0	8	8	9	-96	-96	-96	-96	-96	-96	-96	-96	-96	-96	-96	-96	-96	-96
665	1	9	11	-2	-2	15	2.00968	2.00968	9.31	-2.68832	-2.68832	0	0	0	0	0	0	0	0	0	0	1	0	2	2	6	-96	-96	-96	-96	-96	-96	-96	-96	-96	0	-96	-96	-96	-96
666	1	9	11	-2	-2	7.25	-5.74032	-5.74032	8.06	-3.93832	-3.93832	0	0	0	0	0	0	0	0	0	0	1	0	10	10	9	-96	-96	-96	-96	-96	-96	-96	-96	0	0	-96	-96	-96	-96
667	1	9	11	-2	-2	10.5	-2.49032	-2.49032	9.03	-2.96833	-2.96833	0	0	2	-5.93665	-4.98063	0	-5.93665	-4.98063	0	0	1	0	2	2	3	1	1	-96	-96	-96	-96	-96	-96	-96	-96	-96	-96	-96	-96
668	0	9	11	-2	0	15.5	2.50968	2.50968	4.28	-7.71832	-7.71832	1	1	2	-15.4366	5.01937	2	-15.4366	5.01937	2	0	1	0	3	3	9	-96	-96	-96	-96	1	1	-96	-96	-96	0	-96	-96	-96	-96
669	1	9	12	-2	-2	12.5	-0.490316	-0.490316	9.17	-2.82832	-2.82832	0	0	0	0	0	0	0	0	0	0	1	0	14	14	11	-96	-96	-96	-96	-96	-96	-96	-96	-96	-96	-96	-96	-96	-96
670	0	9	11	-2	0	15.5	2.50968	2.50968	13.49	1.49168	1.49168	0	0	0	0	0	0	0	0	0	0	1	0	2	2	0	-96	-96	-96	-96	-96	-96	-96	-96	-96	-96	-96	-96	-96	-96
671	1	9	11	-2	-2	18	5.00968	5.00968	12.63	0.631675	0.631675	0	0	0	0	0	0	0	0	0	0	1	0	1	1	4	-96	-96	-96	-96	-96	-96	-96	-96	-96	-96	-96	-96	-96	-96
672	1	9	12	-2	-2	17.5	4.50968	4.50968	11.05	-0.948325	-0.948325	0	0	0	0	0	0	0	0	0	0	1	0	7	7	8	-99	-96	-99	-96	-99	-96	-99	-96	-99	-96	-99	-96	-99	-96
673	0	9	11	-2	0	11.5	-1.49032	-1.49032	4.98	-7.01832	-7.01832	1	1	3	-21.055	-4.47095	3	-21.055	-4.47095	3	0	1	0	9	9	7	-96	-96	-96	-96	1	-96	1	-96	-96	-96	1	-96	-96	-96
674	1	9	12	-2	-2	10.75	-2.24032	-2.24032	12.19	0.191675	0.191675	0	0	0	0	0	0	0	0	0	0	1	0	10	10	5	-96	-96	-96	-96	-96	-96	-96	-96	-96	0	-96	-96	-96	-96
675	1	9	11	-2	-2	15	2.00968	2.00968	15.97	3.97168	3.97168	0	0	0	0	0	0	0	0	0	0	1	0	12	12	5	-96	-96	-96	-96	-96	-96	-96	-96	-96	-96	-96	-96	0	-96
676	1	9	11	-2	-2	11.5	-1.49032	-1.49032	8.13	-3.86832	-3.86832	0	0	0	0	0	0	0	0	0	0	1	0	0	0	2	-96	-96	-96	-96	-96	-96	-96	-96	-96	-96	-96	-96	-96	-96
677	0	9	12	-2	0	11.5	-1.49032	-1.49032	25.71	13.7117	13.7117	0	0	0	0	0	0	0	0	0	0	1	0	11	11	6	-96	-96	-96	-96	-96	-96	-96	-96	-96	-96	-96	-96	-96	-96
678	1	9	11	-2	-2	12.5	-0.490316	-0.490316	3.03	-8.96833	-8.96833	1	1	1	-8.96833	-0.490316	1	-8.96833	-0.490316	1	0	1	0	13	13	4	0	-96	-96	-96	0	1	-96	-96	-96	-96	-96	-96	-96	-96
679	0	9	12	-2	0	11.5	-1.49032	-1.49032	6.06	-5.93832	-5.93832	1	1	1	-5.93832	-1.49032	1	-5.93832	-1.49032	1	0	1	0	12	12	12	-99	-96	-99	-96	-99	1	-99	-96	-99	-96	-99	-96	-99	-96
680	1	9	12	-2	-2	13	0.009684	0.009684	4.26	-7.73832	-7.73832	0	0	1	-7.73832	0.009684	0	-7.73832	0.009684	0	1	2	1	8	8	9	-96	-96	-96	-96	0	-96	-96	1	-96	-96	-96	-96	-96	-96
681	0	9	12	-2	0	13.75	0.759684	0.759684	10.47	-1.52832	-1.52832	0	0	3	-4.58497	2.27905	0	-4.58497	2.27905	0	1	4	1	5	5	15	-99	-96	-99	1	-99	1	-99	-96	-99	1	-99	-96	-99	-96
682	1	9	12	-2	-2	14.5	1.50968	1.50968	8.72	-3.27832	-3.27832	0	0	0	0	0	0	0	0	0	0	1	0	8	8	11	-96	-96	-96	-96	-96	-96	-96	-96	-96	-96	-96	-96	-96	-96
683	1	9	12	-2	-2	11.25	-1.74032	-1.74032	5.63	-6.36832	-6.36832	0	0	0	0	0	0	0	0	0	0	1	0	13	13	8	-96	-96	-96	-96	-96	-96	-96	-96	0	-96	-96	-96	-96	-96
684	0	9	12	-2	0	12	-0.990316	-0.990316	12.89	0.891675	0.891675	0	0	1	0.891675	-0.990316	0	0.891675	-0.990316	0	0	1	0	4	4	6	1	-96	-96	-96	-96	-96	-96	-96	-96	-96	-96	-96	-96	-96
685	0	9	11	-2	0	14.75	1.75968	1.75968	8.86	-3.13833	-3.13833	0	0	0	0	0	0	0	0	0	1	4	1	9	9	11	-96	-96	-96	-96	-96	-96	-96	-96	-96	-96	-96	-96	-96	-96
686	0	9	11	-2	0	13	0.009684	0.009684	8.64	-3.35832	-3.35832	0	0	1	-3.35832	0.009684	0	-3.35832	0.009684	0	1	2	1	7	7	11	-96	-96	-96	-96	-96	1	-96	-96	-96	-96	-96	-96	-96	-96
687	0	9	11	-1	0	12.25	-0.740316	-0.740316	11.99	-0.008325	-0.008325	0	0	0	0	0	0	0	0	0	0	1	0	8	8	8	-96	-96	-96	-96	-96	-96	-96	-96	-96	-96	-96	-96	-96	-96
688	0	9	12	-1	0	18	5.00968	5.00968	19.32	7.32168	7.32168	0	0	1	7.32168	5.00968	0	7.32168	5.00968	0	0	1	0	12	12	10	-96	-96	-96	-96	-96	-96	-96	-96	1	-96	-96	-96	-96	-96
689	1	9	12	-1	-1	16.5	3.50968	3.50968	6.69	-5.30832	-5.30832	0	0	0	0	0	0	0	0	0	1	4	1	11	11	12	-96	-96	-96	-96	-96	-96	-96	-96	0	0	-96	-96	-96	-96
690	0	9	12	-1	0	17	4.00968	4.00968	15.23	3.23168	3.23168	0	0	0	0	0	0	0	0	0	1	4	1	1	1	3	-96	-96	-96	-96	-96	-96	-96	-96	-96	-96	-96	-96	-96	-96
691	0	9	12	-1	0	11.5	-1.49032	-1.49032	12.46	0.461675	0.461675	0	0	1	0.461675	-1.49032	0	0.461675	-1.49032	0	1	2	1	6	6	21	-96	-96	-96	-96	-96	-96	-96	-96	1	0	-96	-96	-96	-96
692	1	9	12	-1	-1	10.5	-2.49032	-2.49032	10.04	-1.95833	-1.95833	0	0	0	0	0	0	0	0	0	0	1	0	11	11	13	-96	-96	-96	-96	-96	-96	-96	-96	-96	-96	-96	-96	-96	-96
693	1	9	11	-1	-1	16.5	3.50968	3.50968	12.14	0.141675	0.141675	1	1	1	0.141675	3.50968	1	0.141675	3.50968	1	0	1	0	3	3	3	-96	-96	-96	-96	-96	-96	1	-96	-96	-96	-96	-96	-96	-96
694	0	9	12	-1	0	18	5.00968	5.00968	14.16	2.16168	2.16168	0	0	0	0	0	0	0	0	0	0	1	0	4	4	7	-96	-96	-96	-96	-96	-96	-96	-96	-96	-96	-96	-96	-96	-96
695	1	9	11	-1	-1	11.5	-1.49032	-1.49032	10.13	-1.86832	-1.86832	1	1	1	-1.86832	-1.49032	1	-1.86832	-1.49032	1	0	1	0	3	3	1	-96	-96	-96	-96	-96	-96	1	-96	-96	-96	-96	-96	-96	-96
696	1	9	12	-1	-1	15.5	2.50968	2.50968	20.15	8.15167	8.15167	0	0	1	8.15167	2.50968	0	8.15167	2.50968	0	0	1	0	1	1	2	-96	1	-96	-96	-96	-96	-96	-96	-96	-96	-96	-96	-96	-96
697	1	9	11	-1	-1	10.75	-2.24032	-2.24032	11.92	-0.078325	-0.078325	0	0	0	0	0	0	0	0	0	0	1	0	8	8	15	-96	-96	-96	-96	-96	-96	-96	-96	-96	0	-96	-96	-96	-96
698	1	9	12	-1	-1	16.25	3.25968	3.25968	14.25	2.25168	2.25168	0	0	1	2.25168	3.25968	0	2.25168	3.25968	0	0	1	0	1	1	1	-96	-96	-96	-96	1	-96	0	-96	-96	-96	-96	-96	-96	-96
699	0	9	11	-1	0	13	0.009684	0.009684	15.69	3.69168	3.69168	0	0	1	3.69168	0.009684	0	3.69168	0.009684	0	0	1	0	7	7	14	-96	-96	-96	-96	-96	-96	-96	-96	-96	1	-96	-96	-96	-96
700	1	9	11	-1	-1	13.25	0.259684	0.259684	8.44	-3.55832	-3.55832	1	1	2	-7.11665	0.519368	2	-7.11665	0.519368	2	0	1	0	7	7	1	-96	0	-96	-96	-96	-96	1	1	-96	-96	-96	-96	-96	-96
701	1	9	12	-1	-1	11.5	-1.49032	-1.49032	4.82	-7.17832	-7.17832	1	1	0	0	0	0	0	0	0	1	7	1	6	6	9	-96	-96	-96	-96	-96	-96	-96	-96	-96	-96	-96	-96	-96	-96
702	1	10	12	-1	-1	14.5	1.50968	1.50968	8.02	-3.97832	-3.97832	0	0	0	0	0	0	0	0	0	0	1	0	10	10	11	-96	-96	-96	-96	-96	-96	-96	-96	0	-96	-96	-96	-96	-96
703	0	10	11	-1	0	11	-1.99032	-1.99032	11.15	-0.848325	-0.848325	0	0	3	-2.54497	-5.97095	0	-2.54497	-5.97095	0	0	1	0	24	24	15	0	1	-96	-96	-96	-96	-96	1	1	-96	-96	-96	-96	-96
704	0	10	12	-1	0	12.75	-0.240316	-0.240316	10.47	-1.52832	-1.52832	0	0	0	0	0	0	0	0	0	0	1	0	0	0	4	-96	-96	-96	-96	-96	-96	-96	-96	0	0	-96	-96	-96	-96
705	1	10	12	-1	-1	16	3.00968	3.00968	13.05	1.05168	1.05168	0	0	0	0	0	0	0	0	0	0	1	0	8	8	2	-96	-96	-96	-96	-96	-96	-96	-96	-96	-96	-96	-96	-96	-96
706	0	10	12	-1	0	13	0.009684	0.009684	16.81	4.81167	4.81167	0	0	1	4.81167	0.009684	0	4.81167	0.009684	0	0	1	0	12	12	12	-96	0	-96	-96	1	-96	-96	-96	-96	-96	-96	-96	-96	-96
707	0	10	12	-1	0	11.25	-1.74032	-1.74032	7.84	-4.15832	-4.15832	0	0	1	-4.15832	-1.74032	0	-4.15832	-1.74032	0	0	1	0	19	19	13	-96	-96	-96	-96	-96	-96	-96	-96	-96	1	-96	-96	-96	-96
708	0	10	12	-1	0	11.5	-1.49032	-1.49032	5.69	-6.30832	-6.30832	1	1	7	-44.1583	-10.4322	7	-44.1583	-10.4322	7	1	2	1	11	11	4	1	1	0	1	1	1	-96	-96	-96	-96	1	1	-96	-96
709	1	10	12	-1	-1	13	0.009684	0.009684	11.56	-0.438325	-0.438325	0	0	1	-0.438325	0.009684	0	-0.438325	0.009684	0	0	1	0	6	6	11	-96	-96	-96	-96	-96	-96	-96	-96	-96	1	-96	-96	-96	-96
710	0	10	12	-1	0	11.75	-1.24032	-1.24032	9.92	-2.07832	-2.07832	0	0	1	-2.07832	-1.24032	0	-2.07832	-1.24032	0	0	1	0	8	8	9	-96	-96	-96	-96	-96	-96	-96	1	-96	-96	-96	-96	-96	-96
711	1	10	12	-1	-1	11	-1.99032	-1.99032	9.19	-2.80832	-2.80832	0	0	1	-2.80832	-1.99032	0	-2.80832	-1.99032	0	0	1	0	9	9	10	-96	-96	-96	-96	1	-96	0	-96	-96	-96	-96	-96	-96	-96
712	0	10	12	-1	0	12.75	-0.240316	-0.240316	13.61	1.61167	1.61167	0	0	1	1.61167	-0.240316	0	1.61167	-0.240316	0	1	2	1	9	9	2	-96	-96	-96	-96	-96	-96	-96	-96	-96	1	-96	-96	-96	-96
713	0	10	12	-1	0	11.5	-1.49032	-1.49032	7.47	-4.52832	-4.52832	1	1	1	-4.52832	-1.49032	1	-4.52832	-1.49032	1	0	1	0	24	24	18	-96	-96	-96	-96	-96	-96	-96	1	-96	-96	-96	-96	-96	-96
714	1	10	12	-1	-1	16.5	3.50968	3.50968	10.64	-1.35832	-1.35832	0	0	1	-1.35832	3.50968	0	-1.35832	3.50968	0	0	1	0	20	20	19	-96	-96	-96	-96	-96	-96	1	-96	-96	-96	-96	-96	-96	-96
715	1	10	12	-1	-1	12.25	-0.740316	-0.740316	6.22	-5.77832	-5.77832	0	0	0	0	0	0	0	0	0	0	1	0	15	15	11	-96	-96	-96	-96	-96	-96	-96	-96	-96	-96	-96	-96	-96	-96
716	0	10	12	-1	0	18	5.00968	5.00968	19.39	7.39168	7.39168	0	0	0	0	0	0	0	0	0	0	1	0	1	1	3	-96	-96	-96	-96	-96	-96	-96	-96	-96	-96	-96	-96	-96	-96
717	1	10	12	-1	-1	16.5	3.50968	3.50968	21.64	9.64168	9.64168	0	0	0	0	0	0	0	0	0	0	1	0	10	10	3	-96	-96	-96	-96	-96	-96	-96	-96	-96	-96	-96	-96	-96	-96
718	0	10	12	-1	0	11	-1.99032	-1.99032	12.76	0.761675	0.761675	0	0	1	0.761675	-1.99032	0	0.761675	-1.99032	0	0	1	0	3	3	4	-99	1	-99	-96	-99	-96	-99	-96	-99	-96	-99	-96	-99	-96
719	1	10	12	-1	-1	14.25	1.25968	1.25968	11.47	-0.528325	-0.528325	0	0	0	0	0	0	0	0	0	0	1	0	6	6	6	-96	-96	-96	-96	-96	-96	-96	-96	-96	-96	-96	-96	-96	-96
720	1	10	12	-1	-1	12	-0.990316	-0.990316	9.89	-2.10832	-2.10832	0	0	0	0	0	0	0	0	0	0	1	0	12	12	4	-96	-96	-96	-96	-96	-96	-96	-96	-96	-96	-96	-96	-96	-96
721	0	10	12	-1	0	14.25	1.25968	1.25968	9.69	-2.30832	-2.30832	1	1	0	0	0	0	0	0	0	0	1	0	8	8	4	-96	-96	-96	-96	-96	-96	-96	-96	-96	-96	-96	-96	-96	-96
722	1	10	12	-1	-1	12.25	-0.740316	-0.740316	11.42	-0.578325	-0.578325	0	0	0	0	0	0	0	0	0	0	1	0	13	13	10	-96	-96	-96	-96	-96	-96	-96	-96	-96	-96	-96	-96	-96	-96
723	0	10	12	-1	0	11	-1.99032	-1.99032	18.43	6.43168	6.43168	0	0	0	0	0	0	0	0	0	0	1	0	12	12	5	-96	-96	-96	-96	-96	-96	-96	-96	-96	-96	-96	-96	-96	-96
724	0	10	12	-1	0	10.5	-2.49032	-2.49032	12.16	0.161675	0.161675	0	0	0	0	0	0	0	0	0	0	1	0	1	1	1	-96	-96	-96	-96	-96	-96	-96	-96	-96	-96	-96	-96	-96	-96
725	1	10	12	-1	-1	18	5.00968	5.00968	11.87	-0.128325	-0.128325	0	0	0	0	0	0	0	0	0	0	1	0	5	5	9	-96	-96	-96	-96	-96	-96	-96	-96	-96	-96	-96	-96	-96	-96
726	1	10	12	-1	-1	11.5	-1.49032	-1.49032	16.87	4.87168	4.87168	0	0	0	0	0	0	0	0	0	0	1	0	12	12	12	-99	-96	-99	-96	-99	-96	-99	-96	-99	-96	-99	-96	-99	-96
727	0	10	12	-1	0	13.25	0.259684	0.259684	11.87	-0.128325	-0.128325	0	0	1	-0.128325	0.259684	0	-0.128325	0.259684	0	1	2	1	2	2	2	-96	-96	-96	-96	-96	-96	-96	-96	0	1	-96	-96	-96	-96
728	0	10	12	-1	0	12.5	-0.490316	-0.490316	9.4	-2.59832	-2.59832	0	0	1	-2.59832	-0.490316	0	-2.59832	-0.490316	0	1	4	1	6	6	8	-96	-96	-96	-96	-96	1	-96	-96	-96	0	-96	-96	-96	-96
729	0	10	12	-1	0	11.5	-1.49032	-1.49032	11.61	-0.388325	-0.388325	0	0	0	0	0	0	0	0	0	0	1	0	7	7	11	-96	-96	-96	-96	0	-96	-96	-96	-96	0	-96	-96	0	0
730	1	10	12	-1	-1	16.25	3.25968	3.25968	16.74	4.74167	4.74167	0	0	0	0	0	0	0	0	0	0	1	0	8	8	5	-96	-96	-96	-96	-96	-96	-96	-96	0	-96	-96	-96	-96	-96
731	1	10	12	-1	-1	13.5	0.509684	0.509684	7.37	-4.62832	-4.62832	0	0	0	0	0	0	0	0	0	1	4	1	4	4	6	#NULL!	-96	#NULL!	-96	#NULL!	-96	#NULL!	-96	#NULL!	0	#NULL!	-96	#NULL!	-96
732	0	10	12	-1	0	17	4.00968	4.00968	9.35	-2.64832	-2.64832	0	0	0	0	0	0	0	0	0	0	1	0	7	7	1	-96	-96	-96	-96	-96	-96	-96	-96	-96	-96	-96	-96	-96	-96
733	0	10	12	-1	0	18	5.00968	5.00968	23.99	11.9917	11.9917	0	0	0	0	0	0	0	0	0	0	1	0	1	1	5	-96	-96	-96	-96	-96	-96	-96	-96	-96	-96	-96	-96	-96	-96
734	1	10	12	-1	-1	17	4.00968	4.00968	14.18	2.18168	2.18168	1	1	2	4.36335	8.01937	2	4.36335	8.01937	2	1	2	1	8	8	8	-96	-96	1	0	-96	1	-96	-96	-96	-96	-96	-96	-96	-96
735	0	10	12	-1	0	10.25	-2.74032	-2.74032	8.76	-3.23832	-3.23832	0	0	2	-6.47665	-5.48063	0	-6.47665	-5.48063	0	0	1	0	6	6	8	1	1	-96	-96	-96	-96	-96	-96	-96	-96	-96	-96	-96	-96
736	1	10	12	-1	-1	14.75	1.75968	1.75968	8.2	-3.79833	-3.79833	0	0	1	-3.79833	1.75968	0	-3.79833	1.75968	0	1	4	1	4	4	7	-96	-96	-96	-96	1	-96	-96	-96	-96	-96	-96	-96	-96	-96
737	0	10	12	-1	0	11.5	-1.49032	-1.49032	10.28	-1.71833	-1.71833	0	0	1	-1.71833	-1.49032	0	-1.71833	-1.49032	0	0	1	0	4	4	5	-96	1	-96	-96	-96	-96	-96	-96	-96	-96	-96	-96	-96	-96
738	0	10	12	-1	0	11.5	-1.49032	-1.49032	12.18	0.181675	0.181675	0	0	0	0	0	0	0	0	0	0	1	0	2	2	2	-96	-96	-96	-96	-96	-96	-96	-96	-96	-96	-96	-96	-96	-96
739	1	10	12	-1	-1	15.5	2.50968	2.50968	12.38	0.381675	0.381675	0	0	0	0	0	0	0	0	0	0	1	0	2	2	4	0	-96	-96	-96	-96	-96	-96	-96	-96	-96	-96	-96	-96	-96
740	1	10	12	-1	-1	16.5	3.50968	3.50968	17.3	5.30168	5.30168	0	0	2	10.6034	7.01937	0	5.30168	3.50968	0	0	1	0	21	21	24	#NULL!	-96	#NULL!	-96	#NULL!	-96	#NULL!	-96	#NULL!	1	#NULL!	-96	#NULL!	1
741	1	10	12	-1	-1	12.25	-0.740316	-0.740316	12.59	0.591675	0.591675	0	0	0	0	0	0	0	0	0	0	1	0	3	3	5	0	-96	-96	-96	-96	-96	-96	-96	-96	-96	-96	-96	-96	-96
742	1	10	12	-1	-1	13.5	0.509684	0.509684	11.56	-0.438325	-0.438325	0	0	0	0	0	0	0	0	0	0	1	0	5	5	5	-96	-96	-96	-96	-96	-96	-96	-96	-96	-96	-96	-96	-96	-96
743	1	10	12	-1	-1	11.5	-1.49032	-1.49032	7.05	-4.94832	-4.94832	1	1	6	-29.6899	-8.9419	6	-29.6899	-8.9419	6	1	2	1	19	19	12	-96	1	1	-96	-96	1	-96	-96	1	1	1	-96	-96	-96
744	1	10	12	-1	-1	11	-1.99032	-1.99032	3.45	-8.54832	-8.54832	0	0	0	0	0	0	0	0	0	0	1	0	11	11	12	-96	-96	-96	-96	-96	0	-96	-96	-96	-96	-96	-96	-96	-96
745	0	10	12	-1	0	14	1.00968	1.00968	13.01	1.01168	1.01168	0	0	1	1.01168	1.00968	0	1.01168	1.00968	0	0	1	0	1	1	11	-96	-96	-96	-96	-96	-96	-96	-96	-96	1	-96	-96	-96	-96
746	0	10	12	-1	0	14.75	1.75968	1.75968	13.19	1.19168	1.19168	0	0	2	2.38335	3.51937	0	2.38335	3.51937	0	0	1	0	6	6	2	0	1	-96	-96	-96	1	-96	-96	-96	-96	-96	-96	-96	-96
747	1	10	12	-1	-1	13.5	0.509684	0.509684	6.42	-5.57832	-5.57832	0	0	7	-39.0483	3.56779	0	-27.8916	2.54842	0	0	1	0	23	23	16	-96	0	-96	-96	1	1	-96	1	1	1	-96	-96	1	1
748	1	10	12	-1	-1	11	-1.99032	-1.99032	9.16	-2.83832	-2.83832	0	0	0	0	0	0	0	0	0	0	1	0	6	6	9	-96	-96	-96	-96	-96	-96	-96	-96	0	-96	-96	-96	-96	-96
749	0	10	12	-1	0	16.25	3.25968	3.25968	11.91	-0.088325	-0.088325	0	0	0	0	0	0	0	0	0	0	1	0	8	8	9	-96	-96	-96	-96	-96	-96	-96	-96	-96	-96	-96	-96	-96	-96
750	0	10	12	-1	0	15.5	2.50968	2.50968	7.82	-4.17832	-4.17832	0	0	0	0	0	0	0	0	0	0	1	0	1	1	1	-96	-96	-96	-96	-96	-96	0	-96	-96	-96	-96	-96	-96	-96
751	1	10	12	-1	-1	17	4.00968	4.00968	11.67	-0.328325	-0.328325	0	0	2	-0.65665	8.01937	0	-0.65665	8.01937	0	0	1	0	9	9	3	-96	-96	-96	-96	1	-96	1	-96	-96	-96	-96	-96	-96	-96
752	0	10	12	-1	0	17.5	4.50968	4.50968	16.1	4.10168	4.10168	0	0	0	0	0	0	0	0	0	0	1	0	9	9	3	-96	-96	-96	-96	-96	-96	-96	-96	-96	-96	-96	-96	-96	-96
753	0	10	12	-1	0	11	-1.99032	-1.99032	8.63	-3.36832	-3.36832	0	0	0	0	0	0	0	0	0	0	1	0	5	5	3	-96	-96	-96	-96	-96	-96	-96	-96	-96	-96	-96	-96	-96	-96
754	1	10	12	-1	-1	#NULL!	#NULL!	-1.84982	7.5	-4.49832	-4.49832	0	0	3	-13.495	-5.54947	0	-13.495	#NULL!	0	0	1	0	18	18	18	-96	-96	-96	-96	-96	-96	1	-96	1	1	-96	-96	-96	-96
755	0	10	12	-1	0	11.5	-1.49032	-1.49032	13.35	1.35168	1.35168	0	0	0	0	0	0	0	0	0	0	1	0	2	2	4	-96	-96	-96	-96	-96	-96	-96	-96	-96	-96	-96	-96	-96	-96
756	0	10	12	-1	0	12.5	-0.490316	-0.490316	24.42	12.4217	12.4217	0	0	0	0	0	0	0	0	0	0	1	0	9	9	10	-96	-96	-96	-96	-96	-96	-96	-96	-96	-96	-96	-96	-96	-96
757	0	10	12	-1	0	12.25	-0.740316	-0.740316	11.7	-0.298325	-0.298325	0	0	0	0	0	0	0	0	0	0	1	0	10	10	7	-96	-96	-96	-96	-96	-96	-96	-96	-96	0	-96	-96	-96	-96
758	0	10	12	-1	0	11.5	-1.49032	-1.49032	9.55	-2.44832	-2.44832	0	0	1	-2.44832	-1.49032	0	-2.44832	-1.49032	0	1	4	1	9	9	7	-96	-96	1	-96	-96	-96	-96	-96	-96	-96	-96	-96	-96	-96
759	0	10	12	-1	0	11.5	-1.49032	-1.49032	9.58	-2.41832	-2.41832	1	1	3	-7.25497	-4.47095	3	-7.25497	-4.47095	3	1	2	1	13	13	8	-96	-96	1	-96	-96	-96	-96	1	1	-96	-96	-96	-96	-96
760	1	10	12	-1	-1	14.25	1.25968	1.25968	10.61	-1.38833	-1.38833	0	0	0	0	0	0	0	0	0	0	1	0	6	6	7	-96	-96	-96	-96	-96	-96	-96	-96	-96	-96	-96	-96	-96	-96
761	1	10	12	-1	-1	11.25	-1.74032	-1.74032	16.2	4.20167	4.20167	0	0	0	0	0	0	0	0	0	0	1	0	15	15	11	-96	-96	-96	-96	-96	-96	-96	-96	-96	0	-96	-96	-96	-96
762	1	10	12	-1	-1	10.5	-2.49032	-2.49032	3.91	-8.08832	-8.08832	0	0	2	-16.1766	-4.98063	0	-16.1766	-4.98063	0	0	1	0	7	7	4	1	-96	-96	-96	-96	-96	-96	-96	1	-96	-96	-96	-96	-96
763	0	10	12	-1	0	13.25	0.259684	0.259684	10.88	-1.11832	-1.11832	0	0	2	-2.23665	0.519368	0	-2.23665	0.519368	0	0	1	0	5	5	0	1	1	-96	-96	-96	-96	-96	-96	-96	-96	-96	-96	-96	-96
764	1	10	12	-1	-1	11.5	-1.49032	-1.49032	10.34	-1.65832	-1.65832	0	0	0	0	0	0	0	0	0	0	1	0	5	5	2	-96	-96	-96	-96	-96	-96	-96	-96	-96	-96	-96	-96	-96	-96
765	0	10	12	-1	0	12	-0.990316	-0.990316	8.05	-3.94832	-3.94832	1	1	0	0	0	0	0	0	0	0	1	0	12	12	5	-96	-96	-96	-96	-96	-96	0	-96	-96	-96	-96	-96	-96	-96
766	0	10	12	-1	0	17.5	4.50968	4.50968	17.13	5.13167	5.13167	0	0	1	5.13167	4.50968	0	5.13167	4.50968	0	0	1	0	4	4	3	-96	-96	-96	-96	-96	-96	-96	-96	-96	1	-96	-96	-96	-96
767	1	10	12	-1	-1	11.5	-1.49032	-1.49032	14.81	2.81168	2.81168	0	0	0	0	0	0	0	0	0	0	1	0	6	6	4	-96	-96	-96	-96	-96	-96	-96	-96	-96	-96	-96	-96	-96	-96
768	1	10	12	-1	-1	13.75	0.759684	0.759684	10.44	-1.55832	-1.55832	0	0	0	0	0	0	0	0	0	0	1	0	6	6	6	-99	-96	-99	-96	-99	-96	-99	-96	-99	-96	-99	-96	-99	-96
769	1	10	12	-1	-1	12	-0.990316	-0.990316	12.12	0.121675	0.121675	0	0	1	0.121675	-0.990316	0	0.121675	-0.990316	0	1	2	1	0	0	1	-99	-96	-99	1	-99	0	-99	-96	-99	-96	-99	-96	-99	-96
770	1	10	12	-1	-1	11.5	-1.49032	-1.49032	11.09	-0.908325	-0.908325	0	0	0	0	0	0	0	0	0	0	1	0	6	6	3	-96	-96	-96	-96	-96	-96	-96	-96	-96	-96	-96	-96	-96	-96
771	1	10	12	-1	-1	13	0.009684	0.009684	24.67	12.6717	12.6717	0	0	5	63.3584	0.04842	0	63.3584	0.04842	0	0	1	0	13	13	17	-96	-96	-96	-96	1	1	1	1	-96	1	-96	-96	-96	-96
772	0	10	12	-1	0	13	0.009684	0.009684	11.44	-0.558325	-0.558325	0	0	0	0	0	0	0	0	0	0	1	0	10	10	5	-96	0	-96	-96	-96	-96	-96	-96	-96	-96	-96	-96	-96	-96
773	0	10	12	-1	0	10.5	-2.49032	-2.49032	11.72	-0.278325	-0.278325	0	0	2	-0.55665	-4.98063	0	-0.55665	-4.98063	0	1	2	1	6	6	5	-96	1	-96	1	-96	-96	-96	0	-96	-96	-96	-96	-96	-96
774	1	10	12	-1	-1	12	-0.990316	-0.990316	7.56	-4.43832	-4.43832	0	0	0	0	0	0	0	0	0	0	1	0	6	6	2	-96	-96	-96	-96	-96	-96	-96	-96	-96	-96	-96	-96	-96	-96
775	0	10	12	-1	0	13.5	0.509684	0.509684	12.28	0.281675	0.281675	0	0	1	0.281675	0.509684	0	0.281675	0.509684	0	0	1	0	3	3	4	1	-96	-96	-96	-96	-96	-96	-96	-96	-96	-96	-96	-96	-96
776	1	10	12	-1	-1	16.25	3.25968	3.25968	10.64	-1.35832	-1.35832	1	1	0	0	0	0	0	0	0	0	1	0	5	5	5	-96	-96	-96	-96	-96	-96	0	0	-96	-96	-96	-96	-96	-96
777	1	10	12	-1	-1	11	-1.99032	-1.99032	8.96	-3.03832	-3.03832	0	0	0	0	0	0	0	0	0	0	1	0	3	3	4	-99	-96	-99	-96	-99	-96	-99	-96	-99	-96	-99	-96	-99	-96
778	1	10	12	-1	-1	4.5	-8.49032	-8.49032	5.91	-6.08832	-6.08832	1	1	5	-30.4416	-42.4516	5	-24.3533	-33.9613	4	0	1	0	6	6	17	-96	-96	-96	-96	-96	1	-96	-96	-96	1	1	1	1	-96
779	0	10	12	-1	0	13.25	0.259684	0.259684	14.85	2.85168	2.85168	0	0	2	5.70335	0.519368	0	5.70335	0.519368	0	0	1	0	5	5	7	1	-96	-96	-96	-96	-96	-96	-96	-96	1	-96	-96	-96	-96
780	0	10	12	-1	0	14.5	1.50968	1.50968	12.49	0.491675	0.491675	0	0	0	0	0	0	0	0	0	0	1	0	3	3	4	-96	-96	-96	-96	-96	-96	-96	-96	-96	-96	-96	-96	-96	-96
781	1	10	12	-1	-1	15	2.00968	2.00968	9.46	-2.53832	-2.53832	0	0	2	-5.07665	4.01937	0	-5.07665	4.01937	0	0	1	0	11	11	11	-96	-96	-96	-96	-96	-96	-96	-96	1	-96	1	0	-96	-96
782	0	10	12	-1	0	12.5	-0.490316	-0.490316	9.01	-2.98832	-2.98832	0	0	1	-2.98832	-0.490316	0	-2.98832	-0.490316	0	0	1	0	17	17	9	-96	-96	-96	-96	1	-96	-96	-96	-96	-96	-96	-96	-96	-96
783	0	10	12	-1	0	14.75	1.75968	1.75968	21.82	9.82168	9.82168	0	0	2	19.6434	3.51937	0	19.6434	3.51937	0	0	1	0	5	5	9	1	1	-96	-96	-96	-96	-96	-96	-96	-96	-96	-96	-96	-96
784	0	10	12	-1	0	13.75	0.759684	0.759684	12.22	0.221675	0.221675	0	0	0	0	0	0	0	0	0	0	1	0	8	8	3	-96	-96	-96	-96	-96	-96	-96	-96	-96	-96	-96	-96	-96	-96
785	0	10	12	-1	0	12.5	-0.490316	-0.490316	11.26	-0.738325	-0.738325	0	0	0	0	0	0	0	0	0	0	1	0	1	1	4	-96	-96	-96	-96	-96	-96	-96	-96	-96	-96	-96	-96	-96	-96
786	0	10	12	-1	0	17	4.00968	4.00968	9.75	-2.24832	-2.24832	0	0	0	0	0	0	0	0	0	0	1	0	4	4	9	-96	-96	-96	-96	-96	-96	-96	-96	-96	-96	-96	-96	-96	-96
787	0	10	12	-1	0	12.5	-0.490316	-0.490316	7.65	-4.34832	-4.34832	0	0	0	0	0	0	0	0	0	0	1	0	5	5	8	-99	-96	-99	-96	-99	-96	-99	-96	-99	-96	-99	-96	-99	-96
788	1	10	12	-1	-1	12.5	-0.490316	-0.490316	6.91	-5.08832	-5.08832	1	1	2	-10.1766	-0.980632	2	-10.1766	-0.980632	2	1	4	1	7	7	5	-99	-96	-99	1	-99	1	-99	-96	-99	-96	-99	-96	-99	-96
789	1	10	12	-1	-1	14	1.00968	1.00968	7.73	-4.26832	-4.26832	0	0	0	0	0	0	0	0	0	0	1	0	6	6	4	-96	-96	-96	-96	-96	-96	-96	-96	-96	-96	-96	-96	-96	-96
790	0	10	12	-1	0	15.5	2.50968	2.50968	9.32	-2.67832	-2.67832	0	0	0	0	0	0	0	0	0	1	4	1	8	8	9	-99	-96	-99	-96	-99	-96	-99	-96	-99	-96	-99	-96	-99	-96
791	0	10	12	-1	0	10.75	-2.24032	-2.24032	1.82	-10.1783	-10.1783	1	1	0	0	0	0	0	0	0	1	2	1	15	15	4	-96	-96	-96	-96	-96	-96	-96	-96	-96	-96	-96	-96	-96	-96
792	0	10	12	-1	0	11.5	-1.49032	-1.49032	8.72	-3.27832	-3.27832	0	0	0	0	0	0	0	0	0	0	1	0	7	7	7	-96	-96	-96	-96	-96	-96	-96	-96	0	-96	-96	-96	-96	-96
793	1	10	12	-1	-1	13	0.009684	0.009684	12.12	0.121675	0.121675	0	0	1	0.121675	0.009684	0	0.121675	0.009684	0	0	1	0	0	0	1	0	-96	-96	-96	-96	-96	-96	-96	-96	-96	-96	1	-96	-96
794	1	10	12	-1	-1	17	4.00968	4.00968	11.93	-0.068325	-0.068325	0	0	0	0	0	0	0	0	0	0	1	0	8	8	11	-96	-96	-96	-96	-96	-96	-96	-96	-96	-96	-96	-96	-96	-96
795	1	10	12	-1	-1	16.25	3.25968	3.25968	17.16	5.16168	5.16168	0	0	3	15.485	9.77905	0	15.485	9.77905	0	0	1	0	6	6	5	-96	-96	-96	-96	1	-96	1	-96	-96	1	-96	-96	-96	-96
796	0	10	12	-1	0	16.5	3.50968	3.50968	8.49	-3.50832	-3.50832	0	0	1	-3.50832	3.50968	0	-3.50832	3.50968	0	1	4	1	1	1	3	-96	-96	-96	-96	1	-96	-96	-96	-96	-96	-96	-96	-96	-96
797	0	10	12	-1	0	10.25	-2.74032	-2.74032	10.12	-1.87833	-1.87833	0	0	1	-1.87833	-2.74032	0	0	0	0	1	4	1	14	14	15	-96	-96	-96	-96	-96	-96	-96	-96	-96	-96	-96	-96	-96	1
798	0	10	12	-1	0	11.5	-1.49032	-1.49032	11.89	-0.108325	-0.108325	0	0	0	0	0	0	0	0	0	0	1	0	3	3	2	-96	-96	-96	-96	-96	-96	-96	-96	-96	-96	-96	-96	-96	-96
799	1	10	12	-1	-1	11	-1.99032	-1.99032	3.2	-8.79832	-8.79832	1	1	2	-17.5966	-3.98063	2	-17.5966	-3.98063	2	0	1	0	6	6	14	1	-96	-96	-96	-96	-96	-96	-96	-96	1	-96	-96	-96	-96
800	1	10	12	-1	-1	16.5	3.50968	3.50968	26.52	14.5217	14.5217	0	0	1	14.5217	3.50968	0	14.5217	3.50968	0	0	1	0	7	7	10	1	-96	-96	-96	-96	-96	-96	-96	-96	-96	-96	-96	-96	-96
801	1	10	12	-1	-1	13.25	0.259684	0.259684	9.55	-2.44832	-2.44832	1	1	2	-4.89665	0.519368	2	-4.89665	0.519368	2	0	1	0	2	2	2	-96	1	-96	-96	-96	1	-96	-96	-96	-96	-96	-96	-96	-96
802	0	10	12	-1	0	13.75	0.759684	0.759684	4.26	-7.73832	-7.73832	0	0	2	-15.4766	1.51937	0	-15.4766	1.51937	0	1	2	1	5	5	10	-96	-96	-96	-96	1	1	-96	-96	-96	-96	-96	-96	-96	-96
803	1	10	12	-1	-1	13.5	0.509684	0.509684	16.47	4.47167	4.47167	0	0	2	8.94335	1.01937	0	8.94335	1.01937	0	0	1	0	20	20	11	-96	0	-96	-96	-96	-96	-96	-96	1	1	-96	-96	-96	-96
804	1	10	12	-1	-1	11	-1.99032	-1.99032	4.33	-7.66832	-7.66832	1	1	4	-30.6733	-7.96126	4	-30.6733	-7.96126	4	0	1	0	15	15	9	-96	-96	1	1	1	1	-96	-96	-96	-96	-96	-96	-96	-96
805	1	10	12	-1	-1	13.25	0.259684	0.259684	7.4	-4.59832	-4.59832	0	0	2	-9.19665	0.519368	0	-9.19665	0.519368	0	0	1	0	13	13	26	-96	-96	-96	-96	-96	-96	-96	-96	1	1	-96	-96	-96	-96
806	1	10	12	-1	-1	11.75	-1.24032	-1.24032	10.78	-1.21833	-1.21833	1	1	0	0	0	0	0	0	0	0	1	0	5	5	4	-96	-96	-96	-96	-96	-96	-96	-96	-96	-96	-96	-96	-96	-96
807	0	10	12	-1	0	11.5	-1.49032	-1.49032	9.12	-2.87833	-2.87833	0	0	1	-2.87833	-1.49032	0	-2.87833	-1.49032	0	0	1	0	3	3	8	1	-96	-96	-96	-96	-96	-96	-96	-96	-96	-96	-96	-96	-96
808	1	10	12	-1	-1	10.5	-2.49032	-2.49032	8.95	-3.04833	-3.04833	0	0	0	0	0	0	0	0	0	0	1	0	1	1	10	-96	-96	-96	-96	-96	-96	-96	-96	-96	-96	-96	-96	-96	-96
809	1	10	12	-1	-1	15.25	2.25968	2.25968	9.97	-2.02832	-2.02832	0	0	1	-2.02832	2.25968	0	-2.02832	2.25968	0	1	4	1	8	8	4	-96	0	-96	-96	-96	1	-96	-96	-96	-96	-96	-96	-96	-96
810	1	10	12	-1	-1	14	1.00968	1.00968	31.82	19.8217	19.8217	0	0	0	0	0	0	0	0	0	0	1	0	6	6	7	-96	-96	-96	-96	-96	-96	-96	-96	-96	0	-96	-96	-96	-96
811	0	10	12	-1	0	12	-0.990316	-0.990316	9.67	-2.32832	-2.32832	0	0	0	0	0	0	0	0	0	0	1	0	2	2	4	-96	-96	-96	-96	-96	-96	-96	-96	-96	-96	-96	-96	-96	-96
812	1	10	12	-1	-1	10.5	-2.49032	-2.49032	7.5	-4.49832	-4.49832	0	0	1	-4.49832	-2.49032	0	-4.49832	-2.49032	0	0	1	0	14	14	13	-96	1	-96	-96	-96	-96	-96	-96	-96	-96	-96	-96	-96	-96
813	1	10	12	-1	-1	16.25	3.25968	3.25968	16.81	4.81167	4.81167	0	0	1	4.81167	3.25968	0	4.81167	3.25968	0	0	1	0	1	1	5	-96	1	-96	-96	-96	-96	-96	-96	-96	-96	-96	-96	-96	-96
814	1	10	12	-1	-1	17	4.00968	4.00968	14.5	2.50168	2.50168	0	0	0	0	0	0	0	0	0	0	1	0	21	21	23	-96	-96	-96	-96	-96	-96	-96	-96	-96	-96	-96	-96	-96	-96
815	1	10	12	-1	-1	13.25	0.259684	0.259684	15.74	3.74168	3.74168	0	0	0	0	0	0	0	0	0	1	4	1	10	10	6	-96	-96	-96	-96	-96	-96	-96	-96	0	-96	-96	-96	-96	-96
816	0	10	12	-1	0	11.5	-1.49032	-1.49032	4.85	-7.14832	-7.14832	1	1	1	-7.14832	-1.49032	1	-7.14832	-1.49032	1	0	1	0	5	5	1	-96	1	0	0	-96	-96	-96	-96	-96	-96	-96	-96	-96	-96
817	0	10	12	-1	0	18	5.00968	5.00968	14.1	2.10168	2.10168	0	0	1	2.10168	5.00968	0	2.10168	5.00968	0	0	1	0	7	7	8	-96	-96	-96	-96	-96	-96	-96	-96	1	-96	-96	-96	-96	-96
818	1	10	12	-1	-1	13	0.009684	0.009684	9.9	-2.09832	-2.09832	0	0	1	-2.09832	0.009684	0	-2.09832	0.009684	0	0	1	0	14	14	10	-96	0	-96	-96	-96	-96	-96	-96	1	0	-96	-96	-96	-96
819	0	10	13	-1	0	12	-0.990316	-0.990316	7.24	-4.75832	-4.75832	0	0	0	0	0	0	0	0	0	0	1	0	15	15	15	-96	-96	-96	-96	-96	-96	-96	-96	-96	-96	-96	-96	-96	-96
820	1	10	12	-1	-1	11.5	-1.49032	-1.49032	3.41	-8.58832	-8.58832	1	1	4	-34.3533	-5.96126	4	-34.3533	-5.96126	4	0	1	0	4	4	5	1	-96	-96	-96	-96	1	1	1	-96	-96	-96	-96	-96	-96
821	0	10	12	-1	0	14.5	1.50968	1.50968	7.64	-4.35832	-4.35832	0	0	0	0	0	0	0	0	0	0	1	0	0	0	0	-96	-96	-96	-96	-96	-96	-96	-96	-96	-96	-96	-96	-96	-96
822	1	10	12	-1	-1	15.5	2.50968	2.50968	17.56	5.56167	5.56167	0	0	0	0	0	0	0	0	0	0	1	0	0	0	2	-96	-96	-96	-96	-96	-96	-96	-96	-96	-96	-96	-96	-96	-96
823	1	10	12	-1	-1	16.75	3.75968	3.75968	20.15	8.15167	8.15167	0	0	0	0	0	0	0	0	0	0	1	0	1	1	3	-96	-96	-96	-96	-96	-96	-96	-96	-96	-96	-96	-96	-96	-96
824	1	10	12	-1	-1	11.75	-1.24032	-1.24032	15.72	3.72168	3.72168	0	0	0	0	0	0	0	0	0	0	1	0	16	16	13	-96	-96	0	-96	-96	-96	-96	-96	-96	-96	-96	-96	-96	-96
825	1	10	12	-1	-1	14	1.00968	1.00968	10.47	-1.52832	-1.52832	0	0	0	0	0	0	0	0	0	0	1	0	2	2	0	0	-96	-96	-96	-96	-96	-96	-96	-96	-96	-96	-96	-96	-96
826	0	10	12	-1	0	13.5	0.509684	0.509684	10.53	-1.46833	-1.46833	0	0	0	0	0	0	0	0	0	1	2	1	13	13	17	-99	-96	-99	-96	-99	-96	-99	-96	-99	-96	-99	-96	-99	-96
827	1	10	12	-1	-1	17	4.00968	4.00968	8.57	-3.42832	-3.42832	0	0	0	0	0	0	0	0	0	0	1	0	6	6	9	-96	-96	-96	-96	-96	-96	-96	-96	0	-96	-96	-96	-96	-96
828	0	10	12	-1	0	15.25	2.25968	2.25968	13.63	1.63168	1.63168	0	0	2	3.26335	4.51937	0	3.26335	4.51937	0	0	1	0	9	9	12	-96	-96	-96	-96	-96	-96	1	-96	1	-96	-96	-96	-96	-96
829	1	10	12	-1	-1	12.75	-0.240316	-0.240316	6.03	-5.96832	-5.96832	0	0	0	0	0	0	0	0	0	1	4	1	10	10	5	-96	-96	-96	-96	-96	-96	-96	-96	-96	0	-96	-96	-96	-96
830	0	10	12	-1	0	14.25	1.25968	1.25968	16.49	4.49167	4.49167	0	0	0	0	0	0	0	0	0	0	1	0	9	9	7	-96	-96	-96	-96	-96	-96	-96	-96	-96	-96	-96	-96	-96	-96
831	0	10	12	-1	0	11	-1.99032	-1.99032	8.26	-3.73832	-3.73832	0	0	1	-3.73832	-1.99032	0	-3.73832	-1.99032	0	1	2	1	22	22	21	-96	-96	-96	-96	-96	1	-96	-96	-96	-96	-96	-96	-96	-96
832	1	10	12	-1	-1	16	3.00968	3.00968	12.46	0.461675	0.461675	0	0	0	0	0	0	0	0	0	0	1	0	6	6	7	-96	-96	-96	-96	-96	-96	-96	-96	-96	-96	-96	-96	-96	-96
833	0	10	12	-1	0	14.25	1.25968	1.25968	8.4	-3.59832	-3.59832	0	0	0	0	0	0	0	0	0	0	1	0	2	2	4	-96	-96	-96	-96	-96	-96	-96	-96	-96	-96	-96	-96	-96	-96
834	1	10	12	-1	-1	13.5	0.509684	0.509684	7.84	-4.15832	-4.15832	1	1	0	0	0	0	0	0	0	0	1	0	6	6	5	-96	-96	-96	-96	-96	-96	-96	0	-96	-96	-96	-96	-96	-96
835	0	10	12	-1	0	12.25	-0.740316	-0.740316	11.43	-0.568325	-0.568325	0	0	1	-0.568325	-0.740316	0	-0.568325	-0.740316	0	0	1	0	9	9	8	-96	-96	-96	-96	1	-96	-96	-96	-96	-96	-96	-96	-96	-96
836	0	10	12	-1	0	12.25	-0.740316	-0.740316	3.73	-8.26832	-8.26832	1	1	4	-33.0733	-2.96126	4	-33.0733	-2.96126	4	0	1	0	12	12	10	-96	-96	-96	-96	1	1	1	1	-96	0	-96	-96	-96	-96
837	0	10	12	-1	0	12.5	-0.490316	-0.490316	11.75	-0.248325	-0.248325	0	0	4	-0.9933	-1.96126	0	-0.744975	-1.47095	0	0	1	0	11	11	11	-96	-96	-96	1	-96	1	-96	-96	-96	1	-96	-96	0	1
838	0	10	12	-1	0	11	-1.99032	-1.99032	14.72	2.72168	2.72168	0	0	0	0	0	0	0	0	0	0	1	0	13	13	9	-96	-96	-96	-96	-96	-96	-96	-96	-96	-96	-96	-96	-96	-96
839	0	10	12	-1	0	10.75	-2.24032	-2.24032	10.45	-1.54833	-1.54833	0	0	0	0	0	0	0	0	0	0	1	0	#NULL!	7	21	-96	-96	-96	-96	-96	-96	-96	-96	-96	-96	-96	-96	-96	-96
840	1	10	12	-1	-1	12.25	-0.740316	-0.740316	17.92	5.92168	5.92168	0	0	0	0	0	0	0	0	0	0	1	0	5	5	5	-96	-96	-96	-96	-96	-96	-96	-96	-96	-96	-96	-96	-96	-96
841	0	10	12	-1	0	11	-1.99032	-1.99032	3.82	-8.17832	-8.17832	0	0	0	0	0	0	0	0	0	1	2	1	11	11	12	-96	-96	-96	-96	-96	-96	-96	0	-96	-96	-96	-96	-96	-96
842	1	10	12	-1	-1	15.5	2.50968	2.50968	10.73	-1.26832	-1.26832	0	0	3	-3.80497	7.52905	0	-2.53665	5.01937	0	0	1	0	17	17	18	-96	-96	-96	-96	-96	-96	-96	-96	1	1	-96	-96	1	-96
843	1	10	12	-1	-1	11	-1.99032	-1.99032	8.11	-3.88833	-3.88833	1	1	0	0	0	0	0	0	0	0	1	0	4	4	8	#NULL!	-96	#NULL!	-96	#NULL!	-96	#NULL!	-96	#NULL!	0	#NULL!	-96	#NULL!	-96
844	0	10	12	-1	0	12	-0.990316	-0.990316	4.87	-7.12832	-7.12832	0	0	0	0	0	0	0	0	0	0	1	0	4	4	2	-96	-96	-96	-96	-96	-96	-96	-96	-96	-96	-96	-96	-96	-96
845	0	10	12	-1	0	11.5	-1.49032	-1.49032	12.27	0.271675	0.271675	0	0	0	0	0	0	0	0	0	0	1	0	10	10	4	-96	-96	-96	-96	-96	-96	-96	-96	-96	-96	-96	-96	-96	-96
846	0	10	12	-1	0	12.25	-0.740316	-0.740316	7.67	-4.32832	-4.32832	0	0	0	0	0	0	0	0	0	0	1	0	11	11	7	-96	-96	-96	-96	-96	-96	-96	-96	-96	-96	-96	-96	-96	-96
847	0	10	12	-1	0	10.5	-2.49032	-2.49032	14.93	2.93168	2.93168	0	0	1	2.93168	-2.49032	0	2.93168	-2.49032	0	0	1	0	5	5	6	-96	-96	-96	-96	-96	-96	-96	-96	-96	1	-96	-96	-96	-96
848	1	10	12	-1	-1	17	4.00968	4.00968	9.49	-2.50832	-2.50832	0	0	5	-12.5416	20.0484	0	-12.5416	20.0484	0	1	4	1	1	1	5	-96	-96	-96	1	1	1	-96	-96	-96	-96	1	1	-96	-96
849	1	10	12	-1	-1	15.5	2.50968	2.50968	11.26	-0.738325	-0.738325	0	0	2	-1.47665	5.01937	0	-1.47665	5.01937	0	1	4	1	18	18	17	-96	-96	-96	-96	-96	-96	-96	-96	1	1	-96	-96	-96	-96
850	1	10	12	-1	-1	14.25	1.25968	1.25968	8.65	-3.34832	-3.34832	0	0	0	0	0	0	0	0	0	0	1	0	2	2	4	-96	-96	-96	-96	-96	-96	-96	-96	-96	-96	-96	-96	-96	-96
851	0	10	12	-1	0	13.25	0.259684	0.259684	7.54	-4.45832	-4.45832	0	0	2	-8.91665	0.519368	0	-8.91665	0.519368	0	0	1	0	2	2	1	-96	-96	-96	1	-96	1	-96	-96	-96	-96	-96	-96	-96	-96
852	1	10	12	-1	-1	13	0.009684	0.009684	6.36	-5.63832	-5.63832	1	1	2	-11.2766	0.019368	2	-11.2766	0.019368	2	0	1	0	30	30	19	-96	-96	-96	1	-96	-96	-96	-96	-96	1	-96	-96	-96	-96
853	1	10	12	-1	-1	11.5	-1.49032	-1.49032	8.31	-3.68832	-3.68832	0	0	0	0	0	0	0	0	0	0	1	0	10	10	6	-96	-96	-96	-96	-96	-96	-96	-96	-96	-96	-96	-96	-96	-96
854	0	10	12	-1	0	12	-0.990316	-0.990316	11.27	-0.728325	-0.728325	0	0	0	0	0	0	0	0	0	0	1	0	6	6	3	-96	-96	-96	-96	-96	-96	-96	-96	-96	-96	-96	-96	-96	-96
855	1	10	12	-1	-1	11.5	-1.49032	-1.49032	11.39	-0.608325	-0.608325	0	0	0	0	0	0	0	0	0	0	1	0	9	9	3	-96	0	-96	-96	-96	-96	-96	-96	0	0	-96	-96	-96	-96
856	1	10	13	-1	-1	15.25	2.25968	2.25968	15.33	3.33168	3.33168	0	0	1	3.33168	2.25968	0	3.33168	2.25968	0	0	1	0	17	17	13	-99	-96	-99	-96	-99	-96	-99	-96	-99	1	-99	-96	-99	-96
857	1	10	12	-1	-1	#NULL!	#NULL!	-0.474384	8.75	-3.24832	-3.24832	0	0	1	-3.24832	-0.474384	0	-3.24832	#NULL!	0	0	1	0	6	6	10	-96	-96	-96	-96	-96	-96	-96	-96	-96	1	-96	-96	-96	-96
858	0	10	12	-1	0	16	3.00968	3.00968	14.02	2.02168	2.02168	0	0	3	6.06503	9.02905	0	6.06503	9.02905	0	0	1	0	4	4	2	1	-96	-96	-96	1	1	-96	-96	-96	-96	-96	-96	-96	-96
859	1	10	12	-1	-1	9	-3.99032	-3.99032	3.97	-8.02832	-8.02832	1	1	1	-8.02832	-3.99032	1	-8.02832	-3.99032	1	0	1	0	7	7	14	-96	-96	-96	-96	-96	-96	-96	-96	-96	1	-96	-96	-96	-96
860	1	10	12	-1	-1	18	5.00968	5.00968	13.77	1.77168	1.77168	0	0	0	0	0	0	0	0	0	0	1	0	3	3	7	-96	-96	-96	-96	-96	-96	-96	-96	-96	-96	-96	-96	-96	-96
861	1	10	12	-1	-1	15	2.00968	2.00968	25.45	13.4517	13.4517	0	0	2	26.9033	4.01937	0	26.9033	4.01937	0	0	1	0	12	12	14	-96	1	-96	-96	-96	-96	-96	1	-96	-96	-96	-96	-96	-96
862	1	10	12	-1	-1	18	5.00968	5.00968	14.83	2.83168	2.83168	0	0	0	0	0	0	0	0	0	0	1	0	5	5	6	-96	-96	-96	-96	-96	-96	-96	-96	-96	-96	-96	-96	-96	-96
863	0	10	12	-1	0	11.25	-1.74032	-1.74032	4.73	-7.26832	-7.26832	0	0	0	0	0	0	0	0	0	0	1	0	6	6	8	-96	-96	-96	-96	-96	-96	-96	-96	-96	-96	-96	-96	-96	-96
864	1	10	12	-1	-1	11.5	-1.49032	-1.49032	8.87	-3.12833	-3.12833	0	0	0	0	0	0	0	0	0	0	1	0	10	10	8	-96	-96	-96	-96	-96	-96	-96	-96	-96	-96	-96	-96	-96	0
865	1	10	13	-1	-1	17	4.00968	4.00968	24.65	12.6517	12.6517	0	0	2	25.3033	8.01937	0	25.3033	8.01937	0	0	1	0	3	3	15	-96	-96	-96	-96	-96	1	-96	-96	1	-96	-96	-96	-96	-96
866	1	10	13	-1	-1	11.5	-1.49032	-1.49032	7.52	-4.47832	-4.47832	0	0	0	0	0	0	0	0	0	1	2	1	5	5	3	-96	-96	0	-96	-96	-96	-96	-96	-96	0	-96	-96	-96	-96
867	1	10	12	-1	-1	14	1.00968	1.00968	14.93	2.93168	2.93168	0	0	0	0	0	0	0	0	0	0	1	0	1	1	11	-96	-96	-96	-96	-96	-96	-96	-96	-96	-96	-96	-96	-96	-96
868	1	10	12	-1	-1	14	1.00968	1.00968	9.09	-2.90832	-2.90832	0	0	0	0	0	0	0	0	0	1	2	1	6	6	5	-96	-96	-96	-96	-96	-96	-96	-96	-96	-96	-96	-96	-96	-96
869	1	10	12	-1	-1	10.5	-2.49032	-2.49032	8.25	-3.74832	-3.74832	0	0	2	-7.49665	-4.98063	0	-7.49665	-4.98063	0	0	1	0	13	13	13	-96	-96	-96	-96	-96	-96	-96	-96	1	1	-96	-96	-96	-96
870	1	10	12	-1	-1	13.75	0.759684	0.759684	22.65	10.6517	10.6517	0	0	0	0	0	0	0	0	0	0	1	0	4	4	8	-96	-96	-96	-96	-96	-96	-96	-96	-96	-96	-96	-96	-96	-96
871	0	10	12	-1	0	12	-0.990316	-0.990316	11.64	-0.358325	-0.358325	0	0	0	0	0	0	0	0	0	0	1	0	2	2	5	-96	-96	-96	-96	-96	0	-96	-96	-96	0	-96	-96	-96	-96
872	0	10	13	-1	0	12.5	-0.490316	-0.490316	10.08	-1.91832	-1.91832	0	0	0	0	0	0	0	0	0	0	1	0	8	8	12	-96	-96	-96	-96	-96	-96	-96	-96	-96	-96	-96	-96	-96	-96
873	1	10	12	-1	-1	12.5	-0.490316	-0.490316	16.48	4.48168	4.48168	0	0	3	13.445	-1.47095	0	4.48168	-0.490316	0	0	1	0	4	4	5	-96	1	-96	-96	-96	-96	-96	-96	-96	-96	-96	-96	1	1
874	0	10	12	-1	0	10.5	-2.49032	-2.49032	10.68	-1.31832	-1.31832	0	0	0	0	0	0	0	0	0	0	1	0	11	11	13	-96	-96	-96	-96	-96	-96	-96	-96	-96	-96	-96	-96	-96	-96
875	1	10	12	-1	-1	11.5	-1.49032	-1.49032	6.62	-5.37832	-5.37832	1	1	3	-16.135	-4.47095	3	-16.135	-4.47095	3	0	1	0	20	20	13	-96	-96	-96	-96	1	1	-96	-96	-96	1	-96	-96	-96	-96
876	1	10	13	-1	-1	16.75	3.75968	3.75968	14.04	2.04167	2.04167	0	0	0	0	0	0	0	0	0	1	7	1	20	20	12	-99	-96	-99	-96	-99	-96	-99	-96	-99	-96	-99	-96	-99	-96
877	1	10	12	-1	-1	12.5	-0.490316	-0.490316	8.27	-3.72832	-3.72832	0	0	0	0	0	0	0	0	0	0	1	0	11	11	6	-96	-96	-96	-96	-96	-96	-96	-96	-96	-96	-96	-96	-96	-96
878	1	10	12	-1	-1	14.25	1.25968	1.25968	12.88	0.881675	0.881675	0	0	1	0.881675	1.25968	0	0.881675	1.25968	0	0	1	0	7	7	6	1	-96	-96	-96	-96	-96	-96	-96	-96	-96	-96	-96	-96	-96
879	1	10	12	-1	-1	13.25	0.259684	0.259684	35.8	23.8017	23.8017	0	0	0	0	0	0	0	0	0	0	1	0	7	7	8	-96	-96	-96	-96	-96	-96	-96	-96	0	0	-96	-96	-96	-96
880	0	10	12	-1	0	11.5	-1.49032	-1.49032	6.99	-5.00832	-5.00832	0	0	3	-15.025	-4.47095	0	-15.025	-4.47095	0	1	2	1	21	21	24	-96	-96	-96	-96	1	-96	-96	-96	1	0	1	-96	-96	-96
881	0	10	12	-1	0	12	-0.990316	-0.990316	11.16	-0.838325	-0.838325	0	0	1	-0.838325	-0.990316	0	-0.838325	-0.990316	0	0	1	0	8	8	9	-96	-96	-96	-96	-96	-96	1	-96	-96	-96	-96	-96	-96	-96
882	1	10	12	-1	-1	12.75	-0.240316	-0.240316	10.38	-1.61832	-1.61832	0	0	0	0	0	0	0	0	0	0	1	0	11	11	11	-96	-96	-96	-96	-96	-96	-96	-96	-96	-96	-96	-96	-96	-96
883	0	10	12	-1	0	13.5	0.509684	0.509684	10.7	-1.29833	-1.29833	0	0	0	0	0	0	0	0	0	1	4	1	16	16	13	-96	-96	-96	-96	-96	-96	-96	-96	-96	-96	-96	-96	-96	-96
884	0	10	12	-1	0	10.5	-2.49032	-2.49032	11.77	-0.228325	-0.228325	0	0	0	0	0	0	0	0	0	0	1	0	11	11	8	-96	-96	-96	-96	-96	-96	0	-96	-96	-96	-96	-96	-96	-96
885	0	10	12	-1	0	11	-1.99032	-1.99032	10.05	-1.94832	-1.94832	0	0	1	-1.94832	-1.99032	0	0	0	0	0	1	0	11	11	6	-96	-96	-96	-96	-96	-96	-96	-96	-96	-96	-96	-96	-96	1
886	1	10	13	-1	-1	#NULL!	#NULL!	-1.91637	6.15	-5.84832	-5.84832	1	1	4	-23.3933	-7.66547	4	-23.3933	#NULL!	4	0	1	0	15	15	11	1	-96	-96	-96	1	-96	1	1	-96	-96	-96	-96	-96	-96
887	1	10	13	-1	-1	11.5	-1.49032	-1.49032	5.46	-6.53832	-6.53832	1	1	0	0	0	0	0	0	0	0	1	0	12	12	10	-96	-96	-96	-96	-96	-96	-96	-96	-96	-96	-96	-96	-96	-96
888	1	10	12	-1	-1	14.5	1.50968	1.50968	15.48	3.48168	3.48168	0	0	1	3.48168	1.50968	0	3.48168	1.50968	0	0	1	0	19	19	12	-96	-96	-96	-96	-96	-96	-96	0	-96	-96	1	-96	-96	0
889	1	10	13	-1	-1	17	4.00968	4.00968	24.11	12.1117	12.1117	0	0	1	12.1117	4.00968	0	12.1117	4.00968	0	0	1	0	11	11	4	-96	-96	-96	-96	-96	-96	-96	-96	-96	1	-96	-96	-96	-96
890	0	10	12	-1	0	16	3.00968	3.00968	10.59	-1.40832	-1.40832	0	0	0	0	0	0	0	0	0	1	7	1	9	9	8	-96	-96	-96	-96	-96	-96	-96	-96	-96	-96	-96	-96	-96	-96
891	1	10	13	-1	-1	16	3.00968	3.00968	17.19	5.19168	5.19168	0	0	1	5.19168	3.00968	0	5.19168	3.00968	0	0	1	0	5	5	4	-99	-96	-99	-96	-99	-96	-99	1	-99	-96	-99	-96	-99	-96
892	1	10	12	-1	-1	11	-1.99032	-1.99032	8.77	-3.22832	-3.22832	0	0	1	-3.22832	-1.99032	0	0	0	0	0	1	0	6	6	5	-96	-96	-96	-96	-96	-96	-96	-96	-96	-96	-96	-96	1	0
893	0	10	13	-1	0	9	-3.99032	-3.99032	3.85	-8.14832	-8.14832	0	0	4	-32.5933	-15.9613	0	-32.5933	-15.9613	0	1	4	1	11	11	18	-96	-96	-96	-96	1	1	1	-96	-96	1	-96	-96	-96	-96
894	0	10	12	-1	0	15.75	2.75968	2.75968	10.03	-1.96833	-1.96833	0	0	4	-7.8733	11.0387	0	-7.8733	11.0387	0	0	1	0	11	11	8	1	1	-96	-96	-96	-96	-96	-96	-96	1	-96	1	-96	-96
895	0	10	12	-1	0	11.75	-1.24032	-1.24032	11.66	-0.338325	-0.338325	0	0	1	-0.338325	-1.24032	0	0	0	0	0	1	0	7	7	5	-96	-96	-96	-96	-96	-96	-96	-96	-96	-96	-96	-96	1	-96
896	0	10	12	-1	0	12.25	-0.740316	-0.740316	8	-3.99832	-3.99832	0	0	0	0	0	0	0	0	0	0	1	0	14	14	21	-96	-96	-96	-96	-96	-96	-96	0	-96	-96	-96	-96	-96	-96
897	1	10	13	-1	-1	18	5.00968	5.00968	17.17	5.17168	5.17168	0	0	0	0	0	0	0	0	0	0	1	0	7	7	12	-99	-96	-99	-96	-99	-96	-99	-96	-99	-96	-99	-96	-99	-96
898	1	10	13	-1	-1	10.5	-2.49032	-2.49032	9.15	-2.84832	-2.84832	0	0	0	0	0	0	0	0	0	0	1	0	7	7	7	-99	-96	-99	-96	-99	-96	-99	-96	-99	-96	-99	-96	-99	-96
899	1	10	12	-1	-1	11.75	-1.24032	-1.24032	14.52	2.52168	2.52168	0	0	0	0	0	0	0	0	0	0	1	0	5	5	5	-96	-96	-96	-96	-96	-96	-96	-96	-96	-96	-96	-96	-96	-96
900	0	10	13	-1	0	11.5	-1.49032	-1.49032	16.4	4.40167	4.40167	0	0	1	4.40167	-1.49032	0	4.40167	-1.49032	0	0	1	0	10	10	7	-96	-96	-96	-96	-96	-96	-96	-96	1	0	-96	-96	-96	-96
901	0	10	12	-1	0	16.5	3.50968	3.50968	14.89	2.89168	2.89168	0	0	6	17.3501	21.0581	0	11.5667	14.0387	0	0	1	0	7	7	7	-96	-96	-96	-96	1	1	1	1	-96	-96	-96	-96	1	1
902	1	10	13	-1	-1	10.5	-2.49032	-2.49032	3.03	-8.96833	-8.96833	0	0	0	0	0	0	0	0	0	1	4	1	18	18	5	-96	-96	-96	-96	-96	-96	-96	-96	-96	-96	-96	-96	-96	-96
903	0	10	13	0	0	11.5	-1.49032	-1.49032	9.61	-2.38833	-2.38833	1	1	1	-2.38833	-1.49032	1	-2.38833	-1.49032	1	0	1	0	1	1	2	-96	-96	-96	-96	-96	-96	1	-96	-96	-96	-96	-96	-96	-96
904	1	10	13	0	0	12.25	-0.740316	-0.740316	12.6	0.601675	0.601675	0	0	0	0	0	0	0	0	0	0	1	0	2	2	1	-96	-96	-96	-96	-96	-96	-96	-96	-96	-96	-96	-96	-96	-96
905	0	10	13	0	0	10.75	-2.24032	-2.24032	8.77	-3.22832	-3.22832	0	0	0	0	0	0	0	0	0	0	1	0	7	7	6	-96	-96	-96	-96	-96	-96	-96	-96	-96	0	-96	-96	-96	-96
906	0	10	12	0	0	11.75	-1.24032	-1.24032	22.59	10.5917	10.5917	0	0	3	31.775	-3.72095	0	31.775	-3.72095	0	1	5	1	3	3	4	-96	-96	1	-96	1	0	-96	-96	1	-96	-96	-96	-96	-96
907	0	10	13	0	0	11.5	-1.49032	-1.49032	4.6	-7.39832	-7.39832	1	1	6	-44.3899	-8.9419	6	-44.3899	-8.9419	6	1	4	1	10	10	11	-96	-96	-96	1	1	1	1	1	1	-96	-96	-96	-96	-96
908	0	11	13	0	0	13.25	0.259684	0.259684	16.13	4.13167	4.13167	0	0	0	0	0	0	0	0	0	0	1	0	4	4	1	-99	-96	-99	-96	-99	-96	-99	-96	-99	-96	-99	-96	-99	-96
909	0	11	12	0	0	11.5	-1.49032	-1.49032	8.66	-3.33832	-3.33832	0	0	1	-3.33832	-1.49032	0	-3.33832	-1.49032	0	0	1	0	4	4	3	-96	-96	-96	-96	-96	-96	1	-96	-96	-96	-96	-96	-96	-96
910	1	11	13	0	0	11.5	-1.49032	-1.49032	10.76	-1.23832	-1.23832	0	0	1	-1.23832	-1.49032	0	-1.23832	-1.49032	0	0	1	0	8	8	5	-96	-96	-96	-96	-96	-96	-96	-96	1	-96	-96	-96	-96	-96
911	1	11	13	0	0	10.5	-2.49032	-2.49032	6.1	-5.89832	-5.89832	0	0	0	0	0	0	0	0	0	0	1	0	0	0	1	-96	-96	-96	-96	-96	-96	-96	-96	-96	-96	-96	-96	-96	-96
912	0	11	13	0	0	10.5	-2.49032	-2.49032	9.32	-2.67832	-2.67832	0	0	0	0	0	0	0	0	0	0	1	0	7	7	3	-96	-96	-96	-96	-96	-96	0	-96	-96	-96	-96	-96	-96	-96
913	1	11	13	0	0	18	5.00968	5.00968	9.24	-2.75832	-2.75832	0	0	2	-5.51665	10.0194	0	-2.75832	5.00968	0	1	4	1	6	6	4	0	-96	-96	-96	1	-96	-96	-96	0	-96	-96	-96	-96	1
914	1	11	13	0	0	13	0.009684	0.009684	7.88	-4.11832	-4.11832	0	0	0	0	0	0	0	0	0	1	4	1	4	4	4	-96	-96	-96	-96	-96	-96	-96	-96	-96	-96	-96	-96	-96	-96
915	0	11	13	0	0	#NULL!	#NULL!	-3.08514	#NULL!	#NULL!	-9.9829	1	1	3	-29.9487	-9.25541	3	#NULL!	#NULL!	3	1	2	1	26	26	23	-96	-96	-96	-96	1	-96	-96	-96	1	1	-96	0	-96	-96
916	1	11	13	0	0	9.75	-3.24032	-3.24032	9.71	-2.28832	-2.28832	0	0	6	-13.7299	-19.4419	0	-11.4416	-16.2016	0	1	2	1	23	23	21	-96	-96	-96	-96	1	1	1	1	1	0	0	-96	1	-96
917	1	11	13	0	0	12	-0.990316	-0.990316	14.59	2.59168	2.59168	0	0	1	2.59168	-0.990316	0	2.59168	-0.990316	0	1	2	1	10	10	7	-99	1	-99	-96	-99	-96	-99	-96	-99	-96	-99	-96	-99	-96
918	0	11	13	0	0	11	-1.99032	-1.99032	7.82	-4.17832	-4.17832	0	0	0	0	0	0	0	0	0	0	1	0	4	4	4	-96	-96	-96	-96	-96	-96	-96	-96	-96	-96	-96	-96	-96	-96
919	1	11	13	0	0	12	-0.990316	-0.990316	13.21	1.21168	1.21168	0	0	1	1.21168	-0.990316	0	1.21168	-0.990316	0	0	1	0	2	2	5	-96	-96	-96	-96	-96	-96	-96	1	0	-96	-96	-96	-96	-96
920	0	11	13	0	0	15	2.00968	2.00968	13.01	1.01168	1.01168	0	0	1	1.01168	2.00968	0	1.01168	2.00968	0	0	1	0	6	6	1	-96	-96	-96	-96	-96	-96	-96	-96	-96	1	-96	-96	-96	-96
921	1	11	13	0	0	11.5	-1.49032	-1.49032	13.18	1.18168	1.18168	0	0	0	0	0	0	0	0	0	0	1	0	7	7	9	-96	-96	-96	-96	-96	-96	-96	-96	-96	0	-96	-96	-96	-96
922	0	11	13	0	0	12.25	-0.740316	-0.740316	8.47	-3.52832	-3.52832	0	0	1	-3.52832	-0.740316	0	-3.52832	-0.740316	0	0	1	0	7	7	6	-96	-96	-96	-96	1	0	-96	-96	-96	-96	-96	-96	-96	-96
923	1	11	13	0	0	14.25	1.25968	1.25968	11.54	-0.458325	-0.458325	0	0	0	0	0	0	0	0	0	0	1	0	10	10	6	-96	-96	-96	-96	-96	-96	-96	-96	0	-96	-96	-96	-96	-96
924	1	11	13	0	0	14.25	1.25968	1.25968	11.25	-0.748325	-0.748325	0	0	2	-1.49665	2.51937	0	-1.49665	2.51937	0	0	1	0	9	9	18	-96	-96	-96	-96	-96	-96	-96	-96	1	1	-96	-96	-96	-96
925	1	11	13	0	0	14.5	1.50968	1.50968	10.82	-1.17832	-1.17832	0	0	0	0	0	0	0	0	0	0	1	0	5	5	6	-96	-96	-96	-96	-96	-96	-96	-96	0	0	-96	-96	-96	-96
926	0	11	13	0	0	13.5	0.509684	0.509684	16.77	4.77168	4.77168	0	0	0	0	0	0	0	0	0	0	1	0	3	3	1	-96	-96	-96	-96	-96	-96	-96	-96	-96	0	-96	-96	-96	-96
927	0	11	13	0	0	10.5	-2.49032	-2.49032	10.76	-1.23832	-1.23832	0	0	1	-1.23832	-2.49032	0	-1.23832	-2.49032	0	0	1	0	3	3	3	-96	-96	-96	-96	-96	-96	-96	-96	-96	1	-96	-96	-96	-96
928	0	11	13	0	0	10.75	-2.24032	-2.24032	3.4	-8.59832	-8.59832	0	0	0	0	0	0	0	0	0	0	1	0	9	9	3	-96	-96	-96	-96	-96	-96	-96	-96	-96	-96	-96	-96	-96	-96
929	1	11	13	0	0	10.25	-2.74032	-2.74032	13.01	1.01168	1.01168	0	0	0	0	0	0	0	0	0	1	2	1	7	7	10	-96	-96	-96	-96	-96	-96	-96	-96	-96	-96	-96	-96	-96	-96
930	0	11	13	0	0	11.5	-1.49032	-1.49032	16.57	4.57168	4.57168	0	0	0	0	0	0	0	0	0	0	1	0	12	12	8	-96	-96	-96	-96	-96	-96	-96	-96	-96	-96	-96	-96	-96	-96
931	0	11	13	0	0	13	0.009684	0.009684	12.2	0.201675	0.201675	0	0	1	0.201675	0.009684	0	0	0	0	0	1	0	8	8	12	-96	-96	-96	-96	-96	-96	-96	-96	-96	-96	-96	-96	1	-96
932	0	11	13	0	0	5.25	-7.74032	-7.74032	6.39	-5.60832	-5.60832	0	0	9	-50.4749	-69.6628	0	-39.2583	-54.1822	0	0	1	0	21	21	29	1	-96	-96	-96	1	1	1	-96	1	1	-96	1	1	1
933	1	11	13	0	0	10.5	-2.49032	-2.49032	9.67	-2.32832	-2.32832	0	0	0	0	0	0	0	0	0	0	1	0	11	11	14	-96	-96	-96	-96	-96	-96	-96	-96	-96	-96	-96	-96	-96	-96
934	1	11	13	0	0	12.25	-0.740316	-0.740316	12.31	0.311675	0.311675	0	0	0	0	0	0	0	0	0	1	4	1	13	13	9	-96	-96	-96	-96	-96	-96	-96	-96	-96	-96	-96	-96	-96	-96
935	0	11	13	0	0	16.25	3.25968	3.25968	11.98	-0.018325	-0.018325	0	0	0	0	0	0	0	0	0	0	1	0	2	2	2	-96	-96	-96	-96	-96	-96	-96	-96	-96	-96	-96	-96	-96	-96
936	1	11	13	0	0	10.75	-2.24032	-2.24032	10.76	-1.23832	-1.23832	0	0	0	0	0	0	0	0	0	0	1	0	5	5	7	-96	-96	-96	-96	-96	-96	-96	-96	-96	-96	-96	-96	-96	-96
937	1	11	13	0	0	12.5	-0.490316	-0.490316	15.45	3.45167	3.45167	0	0	0	0	0	0	0	0	0	0	1	0	9	9	4	-99	-96	-99	-96	-99	-96	-99	-96	-99	-96	-99	-96	-99	-96
938	1	11	13	0	0	11.5	-1.49032	-1.49032	10.49	-1.50832	-1.50832	0	0	0	0	0	0	0	0	0	0	1	0	11	11	8	-96	-96	-96	-96	-96	-96	-96	-96	-96	-96	-96	-96	-96	-96
939	1	11	13	0	0	17.5	4.50968	4.50968	21.37	9.37168	9.37168	0	0	0	0	0	0	0	0	0	0	1	0	2	2	3	-96	-96	-96	-96	-96	-96	-96	-96	-96	-96	-96	-96	-96	-96
940	1	11	13	0	0	12.25	-0.740316	-0.740316	12.79	0.791675	0.791675	0	0	2	1.58335	-1.48063	0	0.791675	-0.740316	0	0	1	0	6	6	4	1	-96	-96	-96	-96	-96	-96	-96	-96	-96	-96	-96	1	-96
941	1	11	13	0	0	11.5	-1.49032	-1.49032	13.58	1.58168	1.58168	0	0	2	3.16335	-2.98063	0	3.16335	-2.98063	0	0	1	0	11	11	6	-96	1	-96	-96	-96	-96	-96	-96	-96	-96	-96	1	-96	-96
942	1	11	13	0	0	12	-0.990316	-0.990316	8.35	-3.64832	-3.64832	0	0	0	0	0	0	0	0	0	1	4	1	10	10	5	-96	-96	-96	0	-96	-96	-96	-96	-96	-96	-96	-96	-96	-96
943	0	11	13	0	0	12	-0.990316	-0.990316	5.25	-6.74832	-6.74832	1	1	3	-20.245	-2.97095	3	-20.245	-2.97095	3	0	1	0	9	9	5	-96	-96	-96	-96	-96	0	1	1	1	-96	-96	-96	-96	-96
944	0	11	13	0	0	10.5	-2.49032	-2.49032	7.28	-4.71832	-4.71832	0	0	0	0	0	0	0	0	0	0	1	0	15	15	8	-99	-96	-99	0	-99	-96	-99	-96	-99	-96	-99	-96	-99	0
945	0	11	13	0	0	11.5	-1.49032	-1.49032	10.13	-1.86832	-1.86832	0	0	0	0	0	0	0	0	0	0	1	0	9	9	13	-96	-96	-96	-96	-96	-96	-96	-96	-96	-96	-96	-96	-96	-96
946	0	11	13	0	0	11.5	-1.49032	-1.49032	12.41	0.411675	0.411675	0	0	1	0.411675	-1.49032	0	0.411675	-1.49032	0	1	2	1	17	17	13	-96	-96	-96	-96	-96	0	-96	-96	1	-96	-96	-96	-96	-96
947	1	11	13	0	0	12	-0.990316	-0.990316	8.35	-3.64832	-3.64832	0	0	2	-7.29665	-1.98063	0	-7.29665	-1.98063	0	1	4	1	5	5	7	-96	-96	-96	-96	1	1	-96	-96	-96	-96	-96	-96	-96	-96
948	0	11	13	0	0	17	4.00968	4.00968	19.47	7.47167	7.47167	0	0	2	14.9433	8.01937	0	14.9433	8.01937	0	0	1	0	2	2	3	1	-96	-96	-96	-96	-96	-96	-96	1	-96	-96	-96	-96	-96
949	1	11	13	0	0	10.5	-2.49032	-2.49032	5.77	-6.22832	-6.22832	0	0	1	-6.22832	-2.49032	0	-6.22832	-2.49032	0	0	1	0	9	9	5	1	-96	-96	-96	-96	-96	-96	-96	-96	-96	-96	-96	-96	-96
950	0	11	13	0	0	13.75	0.759684	0.759684	17.29	5.29167	5.29167	0	0	0	0	0	0	0	0	0	0	1	0	8	8	5	-96	-96	-96	-96	-96	-96	-96	-96	-96	-96	-96	-96	-96	-96
951	1	11	13	0	0	15	2.00968	2.00968	9.87	-2.12833	-2.12833	0	0	0	0	0	0	0	0	0	0	1	0	3	3	1	-96	-96	-96	-96	-96	-96	-96	-96	-96	-96	-96	-96	-96	-96
952	0	11	13	0	0	11.5	-1.49032	-1.49032	8.54	-3.45833	-3.45833	1	1	0	0	0	0	0	0	0	0	1	0	5	5	7	-96	-96	-96	-96	-96	-96	-96	-96	-96	-96	-96	-96	-96	-96
953	1	11	13	0	0	11.5	-1.49032	-1.49032	8.88	-3.11832	-3.11832	0	0	0	0	0	0	0	0	0	0	1	0	4	4	10	-99	-96	-99	-96	-99	-96	-99	-96	-99	-96	-99	-96	-99	-96
954	1	11	13	0	0	12.5	-0.490316	-0.490316	8.32	-3.67832	-3.67832	0	0	1	-3.67832	-0.490316	0	-3.67832	-0.490316	0	0	1	0	4	4	6	-96	-96	-96	-96	-96	-96	1	-96	-96	-96	-96	-96	-96	-96
955	1	11	13	0	0	11.75	-1.24032	-1.24032	12.25	0.251675	0.251675	0	0	0	0	0	0	0	0	0	0	1	0	10	10	9	-96	-96	-96	-96	-96	-96	-96	-96	-96	-96	-96	-96	-96	-96
956	1	11	13	0	0	13.75	0.759684	0.759684	10.58	-1.41832	-1.41832	0	0	1	-1.41832	0.759684	0	-1.41832	0.759684	0	0	1	0	15	15	19	-96	-96	-96	-96	-96	-96	-96	-96	1	-96	-96	-96	-96	-96
957	1	11	13	0	0	10.5	-2.49032	-2.49032	10.95	-1.04833	-1.04833	0	0	0	0	0	0	0	0	0	0	1	0	8	8	9	-96	-96	-96	-96	-96	-96	-96	-96	-96	-96	-96	-96	-96	-96
958	1	11	13	0	0	11	-1.99032	-1.99032	6.53	-5.46832	-5.46832	0	0	1	-5.46832	-1.99032	0	-5.46832	-1.99032	0	0	1	0	10	10	7	-96	-96	-96	-96	-96	-96	-96	-96	1	-96	-96	-96	-96	-96
959	1	11	13	0	0	13	0.009684	0.009684	9.26	-2.73832	-2.73832	0	0	0	0	0	0	0	0	0	1	4	1	10	10	9	-96	-96	-96	-96	-96	-96	-96	-96	-96	-96	-96	-96	-96	-96
960	0	11	13	0	0	11.25	-1.74032	-1.74032	5.58	-6.41832	-6.41832	1	1	2	-12.8366	-3.48063	2	-12.8366	-3.48063	2	1	4	1	22	22	24	#NULL!	-96	#NULL!	-96	#NULL!	1	#NULL!	-96	#NULL!	1	#NULL!	-96	#NULL!	-96
961	0	11	13	0	0	14.75	1.75968	1.75968	11.65	-0.348325	-0.348325	0	0	0	0	0	0	0	0	0	0	1	0	3	3	3	-96	-96	-96	-96	-96	-96	-96	-96	-96	-96	-96	-96	-96	-96
962	1	11	13	0	0	11.5	-1.49032	-1.49032	5.5	-6.49832	-6.49832	0	0	1	-6.49832	-1.49032	0	-6.49832	-1.49032	0	1	2	1	10	10	7	-96	-96	-96	-96	-96	1	-96	-96	-96	-96	-96	-96	-96	-96
963	0	11	13	0	0	12.25	-0.740316	-0.740316	7.43	-4.56832	-4.56832	0	0	0	0	0	0	0	0	0	1	4	1	4	4	1	-96	-96	-96	-96	-96	-96	-96	-96	-96	-96	-96	-96	-96	-96
964	0	11	13	0	0	18	5.00968	5.00968	30.09	18.0917	18.0917	0	0	0	0	0	0	0	0	0	0	1	0	10	10	2	-96	-96	-96	-96	-96	-96	-96	-96	-96	-96	-96	-96	-96	-96
965	0	11	13	0	0	15.25	2.25968	2.25968	13.29	1.29167	1.29167	0	0	0	0	0	0	0	0	0	0	1	0	5	5	5	-96	-96	-96	-96	-96	-96	-96	-96	-96	-96	-96	-96	-96	0
966	1	11	13	0	0	11.25	-1.74032	-1.74032	12.59	0.591675	0.591675	0	0	0	0	0	0	0	0	0	0	1	0	12	12	11	-96	-96	-96	-96	-96	-96	-96	-96	-96	-96	-96	-96	-96	-96
967	1	11	13	0	0	12.5	-0.490316	-0.490316	12.09	0.091675	0.091675	0	0	3	0.275025	-1.47095	0	0.091675	-0.490316	0	0	1	0	6	6	7	-96	1	-96	-96	-96	-96	-96	-96	-96	-96	-96	-96	1	1
968	1	11	13	0	0	16.5	3.50968	3.50968	21.07	9.07168	9.07168	0	0	0	0	0	0	0	0	0	0	1	0	5	5	5	-96	-96	-96	-96	-96	-96	-96	-96	-96	-96	-96	-96	-96	-96
969	0	11	13	0	0	16.5	3.50968	3.50968	13.55	1.55168	1.55168	0	0	0	0	0	0	0	0	0	0	1	0	8	8	7	-96	-96	-96	-96	-96	-96	-96	-96	-96	-96	-96	-96	-96	-96
970	1	11	13	0	0	11.5	-1.49032	-1.49032	6.87	-5.12832	-5.12832	0	0	1	-5.12832	-1.49032	0	-5.12832	-1.49032	0	1	4	1	6	6	6	-96	-96	-96	-96	-96	1	-96	-96	-96	0	-96	-96	-96	-96
971	0	11	13	0	0	14.75	1.75968	1.75968	15.04	3.04167	3.04167	0	0	0	0	0	0	0	0	0	0	1	0	2	2	1	-96	-96	-96	-96	-96	-96	-96	-96	-96	-96	-96	-96	-96	-96
972	1	11	13	0	0	13.5	0.509684	0.509684	5.12	-6.87832	-6.87832	0	0	0	0	0	0	0	0	0	0	1	0	5	5	5	-96	-96	-96	-96	-96	-96	-96	-96	-96	-96	-96	-96	-96	-96
973	0	11	13	0	0	10.5	-2.49032	-2.49032	10.9	-1.09832	-1.09832	0	0	0	0	0	0	0	0	0	0	1	0	1	1	4	-96	-96	-96	-96	-96	-96	-96	-96	0	-96	-96	-96	-96	-96
974	0	11	13	0	0	12.25	-0.740316	-0.740316	11.44	-0.558325	-0.558325	0	0	0	0	0	0	0	0	0	0	1	0	9	9	7	-99	-96	-99	-96	-99	-96	-99	-96	-99	-96	-99	-96	-99	-96
975	1	11	13	0	0	12	-0.990316	-0.990316	7.12	-4.87832	-4.87832	0	0	0	0	0	0	0	0	0	0	1	0	7	7	8	-99	-96	-99	-96	-99	-96	-99	-96	-99	-96	-99	-96	-99	-96
976	0	11	13	0	0	12.25	-0.740316	-0.740316	10.8	-1.19832	-1.19832	0	0	2	-2.39665	-1.48063	0	-2.39665	-1.48063	0	1	2	1	8	8	6	-96	-96	1	-96	-96	-96	-96	1	-96	-96	-96	-96	-96	-96
977	0	11	13	0	0	10.5	-2.49032	-2.49032	11.34	-0.658325	-0.658325	0	0	0	0	0	0	0	0	0	0	1	0	8	8	10	-96	-96	-96	-96	-96	-96	-96	-96	-96	-96	-96	-96	-96	-96
978	1	11	13	0	0	13	0.009684	0.009684	6.73	-5.26832	-5.26832	0	0	1	-5.26832	0.009684	0	-5.26832	0.009684	0	1	4	1	12	12	10	-96	-96	-96	-96	-96	-96	-96	-96	0	1	-96	-96	-96	-96
979	1	11	13	0	0	11	-1.99032	-1.99032	13.97	1.97168	1.97168	0	0	0	0	0	0	0	0	0	0	1	0	4	4	5	-96	-96	-96	-96	-96	-96	-96	-96	0	0	-96	-96	-96	-96
980	1	11	13	0	0	17	4.00968	4.00968	22.84	10.8417	10.8417	0	0	0	0	0	0	0	0	0	0	1	0	3	3	1	-96	-96	-96	-96	-96	-96	-96	-96	-96	-96	-96	-96	-96	-96
981	1	11	13	0	0	13	0.009684	0.009684	9.14	-2.85832	-2.85832	1	1	0	0	0	0	0	0	0	0	1	0	7	7	5	-96	-96	-96	-96	-96	-96	-96	-96	-96	-96	-96	-96	-96	-96
982	0	11	13	0	0	10.5	-2.49032	-2.49032	10.12	-1.87833	-1.87833	0	0	0	0	0	0	0	0	0	0	1	0	12	12	8	-96	-96	-96	-96	-96	-96	-96	-96	-96	-96	-96	-96	-96	-96
983	1	11	13	0	0	10.5	-2.49032	-2.49032	5.11	-6.88832	-6.88832	0	0	0	0	0	0	0	0	0	0	1	0	6	6	12	-96	-96	-96	-96	-96	-96	-96	-96	0	-96	-96	-96	-96	-96
984	0	11	13	0	0	12.25	-0.740316	-0.740316	9.09	-2.90832	-2.90832	0	0	0	0	0	0	0	0	0	0	1	0	1	1	0	-96	-96	-96	-96	-96	-96	-96	-96	-96	-96	-96	-96	-96	-96
985	0	11	13	0	0	12	-0.990316	-0.990316	7.56	-4.43832	-4.43832	1	1	0	0	0	0	0	0	0	0	1	0	10	10	12	-96	-96	-96	-96	-96	-96	-96	-96	-96	-96	-96	-96	-96	-96
986	1	11	13	0	0	15.5	2.50968	2.50968	13.95	1.95167	1.95167	0	0	2	3.90335	5.01937	0	3.90335	5.01937	0	0	1	0	16	16	21	1	1	-96	-96	-96	-96	-96	-96	0	-96	-96	-96	-96	-96
987	0	11	13	0	0	12.75	-0.240316	-0.240316	9.53	-2.46833	-2.46833	0	0	4	-9.8733	-0.961264	0	-7.40498	-0.720948	0	0	1	0	4	4	6	-96	1	-96	-96	1	1	-96	-96	-96	0	-96	-96	0	1
988	0	11	13	0	0	14	1.00968	1.00968	15.45	3.45167	3.45167	0	0	0	0	0	0	0	0	0	0	1	0	6	6	8	-96	-96	-96	-96	-96	-96	-96	-96	-96	-96	-96	-96	-96	-96
989	1	11	13	0	0	12.25	-0.740316	-0.740316	3.77	-8.22832	-8.22832	0	0	1	-8.22832	-0.740316	0	-8.22832	-0.740316	0	0	1	0	6	6	3	-96	-96	-96	-96	-96	1	-96	-96	-96	-96	-96	-96	-96	-96
990	1	11	13	0	0	17	4.00968	4.00968	23.59	11.5917	11.5917	0	0	0	0	0	0	0	0	0	0	1	0	4	4	10	-96	-96	-96	-96	-96	-96	-96	-96	-96	-96	-96	-96	-96	-96
991	1	11	13	0	0	14.25	1.25968	1.25968	16.56	4.56167	4.56167	0	0	0	0	0	0	0	0	0	0	1	0	10	10	9	-96	-96	-96	-96	-96	-96	-96	-96	-96	-96	-96	-96	-96	-96
992	1	11	13	0	0	11.5	-1.49032	-1.49032	6.41	-5.58832	-5.58832	1	1	6	-33.5299	-8.9419	6	-22.3533	-5.96126	4	1	4	1	7	7	13	-96	-96	-96	-96	1	1	-96	-96	-96	1	1	-96	1	1
993	1	11	13	0	0	11	-1.99032	-1.99032	9.23	-2.76832	-2.76832	0	0	0	0	0	0	0	0	0	1	4	1	6	6	3	-96	-96	-96	-96	-96	-96	-96	-96	-96	-96	-96	-96	-96	-96
994	1	11	13	0	0	11.5	-1.49032	-1.49032	9.49	-2.50832	-2.50832	0	0	4	-10.0333	-5.96126	0	-10.0333	-5.96126	0	0	1	0	17	17	23	-96	-96	-96	-96	-96	-96	1	-96	1	1	-96	1	-96	-96
995	0	11	13	0	0	17.5	4.50968	4.50968	28.95	16.9517	16.9517	0	0	0	0	0	0	0	0	0	0	1	0	1	1	4	-96	-96	-96	-96	-96	-96	-96	-96	-96	-96	-96	-96	-96	-96
996	0	11	13	0	0	11.5	-1.49032	-1.49032	7.25	-4.74832	-4.74832	0	0	2	-9.49665	-2.98063	0	-9.49665	-2.98063	0	0	1	0	7	7	9	-96	-96	-96	-96	1	1	-96	-96	-96	-96	-96	-96	-96	-96
997	1	11	13	0	0	18	5.00968	5.00968	15.15	3.15168	3.15168	0	0	0	0	0	0	0	0	0	0	1	0	7	7	8	-96	-96	-96	-96	-96	-96	-96	-96	-96	-96	-96	-96	-96	-96
998	0	11	13	0	0	12.25	-0.740316	-0.740316	7.5	-4.49832	-4.49832	1	1	0	0	0	0	0	0	0	0	1	0	9	9	5	-96	-96	-96	-96	-96	-96	0	-96	-96	-96	-96	-96	-96	-96
999	0	11	13	0	0	10.5	-2.49032	-2.49032	11.02	-0.978325	-0.978325	0	0	0	0	0	0	0	0	0	0	1	0	5	5	5	-96	-96	-96	-96	-96	-96	-96	-96	-96	-96	-96	-96	-96	-96
1000	0	11	13	0	0	11.5	-1.49032	-1.49032	8.77	-3.22832	-3.22832	0	0	0	0	0	0	0	0	0	0	1	0	8	8	7	-96	-96	-96	-96	-96	-96	-96	-96	-96	-96	-96	-96	-96	-96
1001	1	11	13	0	0	11.5	-1.49032	-1.49032	5.49	-6.50832	-6.50832	1	1	1	-6.50832	-1.49032	1	-6.50832	-1.49032	1	0	1	0	5	5	11	0	-96	-96	-96	1	0	-96	0	-96	0	-96	-96	-96	-96
1002	0	11	13	0	0	11.5	-1.49032	-1.49032	8.3	-3.69832	-3.69832	0	0	0	0	0	0	0	0	0	0	1	0	4	4	9	-99	-96	-99	-96	-99	-96	-99	-96	-99	-96	-99	-96	-99	-96
1003	1	11	13	0	0	15	2.00968	2.00968	11.26	-0.738325	-0.738325	0	0	2	-1.47665	4.01937	0	-1.47665	4.01937	0	0	1	0	17	17	14	-96	-96	-96	-96	0	-96	-96	-96	1	1	-96	-96	-96	-96
1004	1	11	13	0	0	11.5	-1.49032	-1.49032	9.33	-2.66832	-2.66832	0	0	3	-8.00497	-4.47095	0	-8.00497	-4.47095	0	0	1	0	26	26	2	-96	-96	-96	-96	-96	1	1	-96	1	-96	-96	-96	-96	-96
1005	1	11	13	0	0	10.5	-2.49032	-2.49032	7.78	-4.21832	-4.21832	0	0	2	-8.43665	-4.98063	0	-8.43665	-4.98063	0	0	1	0	32	32	24	-96	-96	-96	-96	-96	-96	-96	-96	1	1	-96	-96	-96	-96
1006	0	11	13	0	0	11	-1.99032	-1.99032	6.18	-5.81832	-5.81832	1	1	1	-5.81832	-1.99032	1	-5.81832	-1.99032	1	0	1	0	12	12	9	1	-96	-96	-96	-96	-96	-96	-96	-96	-96	-96	-96	-96	-96
1007	1	11	13	0	0	14.5	1.50968	1.50968	11.68	-0.318325	-0.318325	0	0	4	-1.2733	6.03874	0	-1.2733	6.03874	0	0	1	0	4	4	6	-96	-96	-96	-96	1	1	1	1	-96	-96	-96	-96	-96	-96
1008	0	11	13	0	0	11.5	-1.49032	-1.49032	11.11	-0.888325	-0.888325	0	0	2	-1.77665	-2.98063	0	0	0	0	0	1	0	23	23	11	-96	-96	-96	0	-96	-96	-96	-96	0	-96	-96	-96	1	1
1009	0	11	14	0	0	12.25	-0.740316	-0.740316	12.45	0.451675	0.451675	0	0	0	0	0	0	0	0	0	0	1	0	12	12	10	-96	-96	-96	-96	-96	-96	-96	-96	0	-96	-96	-96	-96	-96
1010	0	11	13	0	0	11.5	-1.49032	-1.49032	4.8	-7.19832	-7.19832	1	1	1	-7.19832	-1.49032	1	-7.19832	-1.49032	1	0	1	0	7	7	5	-96	-96	-96	-96	-96	-96	1	-96	-96	-96	-96	-96	-96	-96
1011	0	11	13	0	0	11	-1.99032	-1.99032	6.16	-5.83832	-5.83832	1	1	0	0	0	0	0	0	0	0	1	0	6	6	3	-96	-96	-96	-96	-96	-96	-96	-96	-96	-96	-96	-96	-96	-96
1012	1	11	13	0	0	12.25	-0.740316	-0.740316	16.32	4.32168	4.32168	0	0	1	4.32168	-0.740316	0	4.32168	-0.740316	0	0	1	0	5	5	6	-96	-96	-96	-96	-96	-96	-96	-96	1	0	-96	-96	-96	-96
1013	0	11	13	0	0	15.5	2.50968	2.50968	29.57	17.5717	17.5717	0	0	0	0	0	0	0	0	0	0	1	0	9	9	9	-96	-96	-96	-96	-96	-96	-96	-96	-96	-96	-96	-96	-96	-96
1014	1	11	13	0	0	18	5.00968	5.00968	15.8	3.80168	3.80168	1	1	1	3.80168	5.00968	1	3.80168	5.00968	1	1	2	1	8	8	7	-96	-96	-96	-96	-96	-96	-96	-96	1	-96	-96	-96	-96	-96
1015	0	11	13	0	0	12.5	-0.490316	-0.490316	13.92	1.92168	1.92168	0	0	0	0	0	0	0	0	0	0	1	0	4	4	5	-96	-96	-96	-96	-96	-96	-96	-96	-96	-96	-96	-96	0	-96
1016	0	11	13	0	0	10.5	-2.49032	-2.49032	7.85	-4.14832	-4.14832	0	0	5	-20.7416	-12.4516	0	-16.5933	-9.96126	0	0	1	0	2	2	0	1	1	-96	-96	1	1	-96	-96	-96	-96	-96	-96	-96	1
1017	0	11	13	0	0	18	5.00968	5.00968	14.11	2.11167	2.11167	0	0	0	0	0	0	0	0	0	0	1	0	16	16	13	-96	-96	-96	-96	-96	-96	-96	-96	-96	-96	-96	-96	-96	-96
1018	0	11	14	0	0	11	-1.99032	-1.99032	10.07	-1.92832	-1.92832	0	0	0	0	0	0	0	0	0	0	1	0	4	4	6	-99	-96	-99	-96	-99	-96	-99	-96	-99	-96	-99	-96	-99	-96
1019	0	11	13	0	0	17	4.00968	4.00968	17.23	5.23168	5.23168	0	0	2	10.4634	8.01937	0	5.23168	4.00968	0	0	1	0	12	12	9	-96	-96	-96	-96	-96	-96	-96	-96	-96	-96	1	0	1	0
1020	0	11	13	0	0	15.5	2.50968	2.50968	11.15	-0.848325	-0.848325	0	0	0	0	0	0	0	0	0	0	1	0	7	7	15	-96	-96	-96	-96	-96	-96	-96	-96	0	-96	-96	-96	-96	-96
1021	1	11	13	0	0	10.5	-2.49032	-2.49032	9.32	-2.67832	-2.67832	0	0	0	0	0	0	0	0	0	0	1	0	9	9	7	-96	-96	-96	-96	-96	-96	-96	-96	-96	-96	-96	-96	-96	-96
1022	1	11	13	0	0	12.5	-0.490316	-0.490316	5.4	-6.59832	-6.59832	1	1	3	-19.795	-1.47095	3	-19.795	-1.47095	3	1	4	1	11	11	12	-96	-96	-96	-96	1	1	1	-96	-96	-96	-96	-96	-96	-96
1023	0	11	13	0	0	12	-0.990316	-0.990316	6.67	-5.32832	-5.32832	0	0	0	0	0	0	0	0	0	0	1	0	6	6	13	-96	-96	-96	-96	-96	-96	-96	-96	-96	0	-96	-96	-96	-96
1024	1	11	13	0	0	12	-0.990316	-0.990316	13.98	1.98168	1.98168	0	0	0	0	0	0	0	0	0	0	1	0	4	4	11	-96	-96	-96	-96	-96	-96	-96	-96	-96	-96	0	-96	-96	-96
1025	0	11	14	0	0	18	5.00968	5.00968	40.54	28.5417	28.5417	0	0	1	28.5417	5.00968	0	28.5417	5.00968	0	0	1	0	7	7	10	-99	-96	-99	-96	-99	-96	-99	1	-99	-96	-99	-96	-99	-96
1026	0	11	13	0	0	12.5	-0.490316	-0.490316	10.36	-1.63833	-1.63833	0	0	0	0	0	0	0	0	0	0	1	0	6	6	6	-96	-96	-96	-96	-96	-96	-96	-96	-96	-96	-96	-96	-96	-96
1027	1	11	13	0	0	11.5	-1.49032	-1.49032	9.94	-2.05832	-2.05832	0	0	2	-4.11665	-2.98063	0	-4.11665	-2.98063	0	0	1	0	16	16	19	-96	-96	-96	-96	-96	-96	-96	-96	1	1	-96	-96	-96	-96
1028	0	11	13	0	0	12	-0.990316	-0.990316	12.32	0.321675	0.321675	1	1	1	0.321675	-0.990316	1	0.321675	-0.990316	1	0	1	0	2	2	5	-96	-96	-96	-96	-96	-96	1	-96	-96	-96	-96	-96	-96	-96
1029	0	11	13	0	0	12	-0.990316	-0.990316	10.79	-1.20833	-1.20833	0	0	0	0	0	0	0	0	0	1	2	1	6	6	6	-96	-96	-96	-96	-96	-96	-96	-96	0	-96	-96	-96	-96	-96
1030	0	11	13	0	0	14.25	1.25968	1.25968	14.71	2.71168	2.71168	0	0	0	0	0	0	0	0	0	0	1	0	2	2	4	-99	-96	-99	-96	-99	-96	-99	-96	-99	-96	-99	-96	-99	-96
1031	0	11	13	0	0	11	-1.99032	-1.99032	6.29	-5.70832	-5.70832	1	1	1	-5.70832	-1.99032	1	-5.70832	-1.99032	1	0	1	0	5	5	6	1	-96	-96	-96	-96	-96	-96	-96	-96	0	-96	-96	-96	-96
1032	0	11	13	0	0	14	1.00968	1.00968	18.1	6.10168	6.10168	0	0	0	0	0	0	0	0	0	0	1	0	5	5	5	-96	-96	-96	-96	-96	-96	-96	-96	-96	-96	-96	-96	-96	-96
1033	1	11	13	0	0	11.25	-1.74032	-1.74032	11.53	-0.468325	-0.468325	0	0	0	0	0	0	0	0	0	0	1	0	7	7	4	-96	-96	-96	-96	-96	-96	-96	-96	-96	-96	-96	-96	-96	-96
1034	0	11	13	0	0	11.5	-1.49032	-1.49032	10.23	-1.76832	-1.76832	0	0	0	0	0	0	0	0	0	0	1	0	7	7	3	-96	-96	-96	-96	-96	-96	-96	-96	-96	-96	-96	-96	-96	-96
1035	1	11	13	0	0	10.5	-2.49032	-2.49032	11.04	-0.958325	-0.958325	0	0	0	0	0	0	0	0	0	0	1	0	3	3	5	-96	-96	-96	-96	0	-96	0	-96	-96	-96	-96	-96	-96	-96
1036	1	11	13	0	0	10.75	-2.24032	-2.24032	10.87	-1.12833	-1.12833	0	0	0	0	0	0	0	0	0	0	1	0	8	8	9	-96	-96	-96	-96	-96	-96	-96	-96	-96	-96	-96	-96	-96	-96
1037	0	11	13	0	0	12.25	-0.740316	-0.740316	4.35	-7.64832	-7.64832	1	1	4	-30.5933	-2.96126	4	-30.5933	-2.96126	4	0	1	0	8	8	10	-96	1	-96	-96	1	1	-96	1	0	-96	-96	-96	-96	-96
1038	0	11	13	0	0	15	2.00968	2.00968	12.77	0.771675	0.771675	0	0	1	0.771675	2.00968	0	0.771675	2.00968	0	0	1	0	7	7	6	-96	-96	-96	-96	-96	-96	-96	-96	-96	1	-96	-96	-96	-96
1039	0	11	14	0	0	11.5	-1.49032	-1.49032	6.46	-5.53832	-5.53832	0	0	0	0	0	0	0	0	0	1	4	1	7	7	9	-99	-96	-99	-96	-99	-96	-99	-96	-99	-96	-99	-96	-99	-96
1040	0	11	13	0	0	12.75	-0.240316	-0.240316	13.34	1.34168	1.34168	0	0	1	1.34168	-0.240316	0	1.34168	-0.240316	0	0	1	0	9	9	9	-96	-96	-96	-96	-96	-96	-96	-96	-96	1	-96	-96	-96	-96
1041	1	11	13	0	0	11	-1.99032	-1.99032	8.38	-3.61832	-3.61832	0	0	5	-18.0916	-9.95158	0	-18.0916	-9.95158	0	1	4	1	12	12	23	-96	-96	1	1	1	1	-96	1	-96	0	-96	-96	-96	-96
1042	0	11	13	0	0	11.5	-1.49032	-1.49032	8.48	-3.51832	-3.51832	1	1	1	-3.51832	-1.49032	1	-3.51832	-1.49032	1	0	1	0	9	9	5	-96	-96	-96	-96	-96	-96	-96	-96	1	-96	-96	-96	-96	-96
1043	1	11	13	0	0	11.5	-1.49032	-1.49032	11.77	-0.228325	-0.228325	0	0	1	-0.228325	-1.49032	0	-0.228325	-1.49032	0	0	1	0	11	11	9	1	-96	-96	-96	-96	-96	-96	-96	-96	-96	-96	-96	-96	-96
1044	1	11	13	0	0	12.25	-0.740316	-0.740316	15.16	3.16168	3.16168	0	0	0	0	0	0	0	0	0	0	1	0	3	3	4	-96	-96	-96	-96	-96	-96	-96	-96	-96	0	-96	-96	-96	-96
1045	0	11	13	0	0	14.5	1.50968	1.50968	8.1	-3.89832	-3.89832	0	0	0	0	0	0	0	0	0	0	1	0	3	3	3	-96	-96	-96	-96	-96	-96	-96	-96	-96	-96	-96	-96	-96	-96
1046	0	11	14	0	0	13	0.009684	0.009684	10.49	-1.50832	-1.50832	0	0	0	0	0	0	0	0	0	0	1	0	5	5	6	-96	-96	-96	-96	-96	-96	-96	-96	-96	-96	-96	-96	-96	-96
1047	0	11	13	0	0	18	5.00968	5.00968	21.42	9.42168	9.42168	0	0	0	0	0	0	0	0	0	0	1	0	3	3	2	-96	-96	-96	-96	-96	-96	-96	-96	-96	-96	-96	-96	-96	-96
1048	0	11	13	0	0	11	-1.99032	-1.99032	5.07	-6.92832	-6.92832	0	0	2	-13.8566	-3.98063	0	-13.8566	-3.98063	0	1	4	1	6	6	11	-96	-96	0	-96	1	1	-96	-96	-96	0	-96	-96	-96	-96
1049	1	11	13	0	0	13.25	0.259684	0.259684	6.55	-5.44832	-5.44832	0	0	0	0	0	0	0	0	0	1	3	1	6	6	6	-96	-96	-96	-96	-96	-96	-96	-96	-96	-96	-96	-96	-96	-96
1050	1	11	14	0	0	17.5	4.50968	4.50968	34.36	22.3617	22.3617	0	0	0	0	0	0	0	0	0	0	1	0	5	5	3	-96	-96	-96	-96	-96	-96	-96	-96	-96	-96	-96	-96	-96	-96
1051	1	11	13	0	0	12	-0.990316	-0.990316	10.44	-1.55832	-1.55832	0	0	0	0	0	0	0	0	0	0	1	0	13	13	6	-96	-96	-96	-96	-96	-96	-96	-96	-96	-96	-96	-96	-96	-96
1052	0	11	14	0	0	12.5	-0.490316	-0.490316	13.15	1.15168	1.15168	0	0	0	0	0	0	0	0	0	0	1	0	12	12	8	-99	-96	-99	-96	-99	-96	-99	-96	-99	-96	-99	-96	-99	-96
1053	1	11	13	0	0	11.5	-1.49032	-1.49032	23.89	11.8917	11.8917	0	0	3	35.675	-4.47095	0	35.675	-4.47095	0	0	1	0	12	12	12	-96	1	-96	-96	-96	-96	-96	-96	1	1	-96	-96	-96	-96
1054	1	11	13	0	0	11.5	-1.49032	-1.49032	8.1	-3.89832	-3.89832	0	0	1	-3.89832	-1.49032	0	-3.89832	-1.49032	0	1	4	1	5	5	7	-96	-96	-96	-96	-96	-96	-96	-96	-96	1	-96	-96	-96	-96
1055	0	11	13	0	0	11.75	-1.24032	-1.24032	10.11	-1.88833	-1.88833	0	0	0	0	0	0	0	0	0	0	1	0	3	3	12	-96	-96	-96	-96	-96	-96	-96	-96	-96	-96	-96	-96	-96	-96
1056	0	11	13	0	0	16	3.00968	3.00968	6.18	-5.81832	-5.81832	1	1	5	-29.0916	15.0484	5	-29.0916	15.0484	5	1	4	1	10	10	9	1	1	-96	-96	-96	1	-96	-96	1	1	-96	-96	-96	-96
1057	1	11	14	0	0	17.5	4.50968	4.50968	12.67	0.671675	0.671675	0	0	0	0	0	0	0	0	0	0	1	0	5	5	11	-99	-96	-99	-96	-99	-96	-99	-96	-99	-96	-99	-96	-99	-96
1058	0	11	14	0	0	11.75	-1.24032	-1.24032	5.09	-6.90832	-6.90832	0	0	0	0	0	0	0	0	0	0	1	0	3	3	4	-96	-96	-96	-96	-96	-96	-96	-96	-96	-96	-96	-96	-96	-96
1059	0	11	13	0	0	11.5	-1.49032	-1.49032	13.02	1.02168	1.02168	0	0	2	2.04335	-2.98063	0	2.04335	-2.98063	0	0	1	0	15	15	14	1	1	-96	-96	-96	-96	-96	-96	-96	-96	-96	-96	-96	-96
1060	1	11	13	0	0	18	5.00968	5.00968	#NULL!	#NULL!	7.09266	0	0	0	0	0	0	0	0	0	0	1	0	14	14	13	-96	-96	-96	-96	-96	-96	-96	-96	-96	0	-96	-96	-96	-96
1061	1	11	13	0	0	10.5	-2.49032	-2.49032	12.33	0.331675	0.331675	0	0	0	0	0	0	0	0	0	0	1	0	9	9	7	-96	-96	-96	-96	-96	-96	-96	-96	-96	-96	-96	-96	-96	-96
1062	1	11	14	0	0	16.25	3.25968	3.25968	18.64	6.64168	6.64168	0	0	0	0	0	0	0	0	0	0	1	0	2	2	2	-96	-96	0	0	-96	-96	-96	-96	-96	-96	-96	-96	-96	-96
1063	1	11	14	0	0	11.5	-1.49032	-1.49032	6.17	-5.82832	-5.82832	1	1	0	0	0	0	0	0	0	1	2	1	9	9	16	-96	-96	-96	-96	-96	-96	-96	-96	-96	-96	-96	-96	-96	-96
1064	1	11	14	0	0	12.25	-0.740316	-0.740316	4.52	-7.47832	-7.47832	0	0	0	0	0	0	0	0	0	1	2	1	3	3	2	-96	-96	-96	-96	-96	-96	-96	-96	-96	-96	-96	-96	-96	-96
1065	0	11	13	0	0	11.75	-1.24032	-1.24032	9.23	-2.76832	-2.76832	0	0	7	-19.3783	-8.68221	0	-13.8416	-6.20158	0	0	1	0	5	5	3	1	1	-96	-96	1	1	-96	1	-96	-96	-96	-96	1	1
1066	1	11	13	0	0	16.25	3.25968	3.25968	15.01	3.01168	3.01168	0	0	0	0	0	0	0	0	0	0	1	0	3	3	4	-96	-96	-96	-96	-96	-96	0	0	-96	-96	-96	-96	-96	-96
1067	1	11	13	0	0	18	5.00968	5.00968	17.77	5.77168	5.77168	0	0	0	0	0	0	0	0	0	0	1	0	11	11	7	-96	-96	-96	-96	-96	-96	-96	-96	-96	-96	-96	-96	-96	-96
1068	1	11	13	0	0	18	5.00968	5.00968	15.17	3.17168	3.17168	1	1	0	0	0	0	0	0	0	0	1	0	2	2	2	#NULL!	-96	#NULL!	-96	#NULL!	-96	#NULL!	-96	#NULL!	-96	#NULL!	-96	#NULL!	-96
1069	1	11	13	0	0	10.5	-2.49032	-2.49032	9.47	-2.52832	-2.52832	0	0	0	0	0	0	0	0	0	0	1	0	9	9	2	-96	-96	-96	-96	-96	-96	-96	-96	-96	-96	-96	-96	-96	-96
1070	1	11	13	0	0	9.75	-3.24032	-3.24032	10.41	-1.58832	-1.58832	0	0	0	0	0	0	0	0	0	0	1	0	8	8	2	-96	-96	0	-96	-96	-96	-96	-96	-96	-96	-96	-96	-96	-96
1071	0	11	13	0	0	11.5	-1.49032	-1.49032	28.24	16.2417	16.2417	0	0	1	16.2417	-1.49032	0	16.2417	-1.49032	0	0	1	0	4	4	6	-96	-96	-96	-96	-96	-96	-96	-96	-96	1	-96	-96	-96	-96
1072	0	11	14	0	0	16	3.00968	3.00968	9.37	-2.62833	-2.62833	0	0	0	0	0	0	0	0	0	0	1	0	2	2	2	-96	-96	-96	-96	-96	-96	-96	-96	-96	-96	-96	-96	-96	-96
1073	1	11	14	0	0	12	-0.990316	-0.990316	15.23	3.23168	3.23168	0	0	0	0	0	0	0	0	0	0	1	0	8	8	5	-96	-96	-96	-96	-96	-96	-96	-96	-96	-96	-96	-96	-96	-96
1074	0	11	13	0	0	15	2.00968	2.00968	13.46	1.46168	1.46168	0	0	0	0	0	0	0	0	0	0	1	0	11	11	10	#NULL!	-96	#NULL!	-96	#NULL!	-96	#NULL!	-96	#NULL!	-96	#NULL!	-96	#NULL!	-96
1075	0	11	13	0	0	13.25	0.259684	0.259684	10.37	-1.62833	-1.62833	0	0	0	0	0	0	0	0	0	0	1	0	4	4	3	-96	-96	-96	-96	-96	-96	-96	-96	-96	-96	-96	-96	-96	-96
1076	1	11	13	0	0	14.5	1.50968	1.50968	6.31	-5.68832	-5.68832	1	1	0	0	0	0	0	0	0	0	1	0	4	4	6	-96	-96	-96	-96	-96	-96	-96	-96	-96	0	-96	-96	-96	-96
1077	0	11	13	0	0	12	-0.990316	-0.990316	9.44	-2.55832	-2.55832	0	0	0	0	0	0	0	0	0	0	1	0	5	5	5	-96	-96	-96	-96	-96	-96	-96	-96	-96	-96	-96	-96	-96	-96
1078	1	11	14	0	0	16.25	3.25968	3.25968	29.13	17.1317	17.1317	0	0	0	0	0	0	0	0	0	0	1	0	9	9	9	-96	-96	-96	-96	-96	-96	-96	-96	-96	0	-96	-96	-96	-96
1079	0	11	14	0	0	13	0.009684	0.009684	12	0.001675	0.001675	1	1	1	0.001675	0.009684	1	0.001675	0.009684	1	1	2	1	6	6	10	-99	-96	-99	-96	-99	-96	-99	-96	-99	1	-99	-96	-99	-96
1080	1	11	14	0	0	12.75	-0.240316	-0.240316	8.75	-3.24832	-3.24832	0	0	0	0	0	0	0	0	0	0	1	0	3	3	3	-96	-96	-96	-96	-96	-96	-96	-96	-96	-96	-96	-96	-96	-96
1081	0	11	14	0	0	9.75	-3.24032	-3.24032	10.07	-1.92832	-1.92832	0	0	1	-1.92832	-3.24032	0	-1.92832	-3.24032	0	0	1	0	19	19	17	-96	-96	-96	-96	-96	-96	-96	-96	-96	1	-96	-96	-96	-96
1082	1	11	14	0	0	14.5	1.50968	1.50968	6.94	-5.05832	-5.05832	0	0	0	0	0	0	0	0	0	1	4	1	4	4	0	-96	-96	-96	-96	-96	-96	-96	-96	-96	-96	-96	-96	-96	-96
1083	1	11	14	0	0	10.5	-2.49032	-2.49032	7.98	-4.01832	-4.01832	0	0	2	-8.03665	-4.98063	0	-8.03665	-4.98063	0	1	4	1	19	19	15	-99	1	-99	-96	-99	1	-99	-96	-99	-96	-99	-96	-99	-96
1084	0	11	14	0	0	13	0.009684	0.009684	12.49	0.491675	0.491675	0	0	0	0	0	0	0	0	0	0	1	0	8	8	7	-96	-96	-96	-96	-96	-96	-96	-96	-96	-96	-96	-96	-96	-96
1085	0	11	14	0	0	11.5	-1.49032	-1.49032	14.85	2.85168	2.85168	0	0	0	0	0	0	0	0	0	0	1	0	6	6	8	-96	-96	-96	-96	-96	-96	-96	-96	-96	-96	-96	-96	-96	-96
1086	1	11	14	0	0	12.5	-0.490316	-0.490316	11.65	-0.348325	-0.348325	0	0	5	-1.74162	-2.45158	0	-1.04497	-1.47095	0	1	7	1	18	18	18	1	1	-96	-96	-96	-96	-96	-96	-96	1	-96	-96	1	1
1087	0	11	14	0	0	13	0.009684	0.009684	10.11	-1.88833	-1.88833	0	0	0	0	0	0	0	0	0	0	1	0	4	4	8	-96	-96	-96	-96	-96	-96	-96	-96	-96	-96	-96	-96	-96	-96
1088	1	11	13	0	0	11.5	-1.49032	-1.49032	8.99	-3.00832	-3.00832	0	0	4	-12.0333	-5.96126	0	-12.0333	-5.96126	0	0	1	0	19	19	17	1	1	-96	-96	0	0	0	-96	1	1	-96	-96	-96	-96
1089	1	11	14	0	0	18	5.00968	5.00968	12.02	0.021675	0.021675	0	0	0	0	0	0	0	0	0	0	1	0	9	9	8	-96	-96	-96	-96	-96	-96	-96	-96	-96	0	-96	-96	-96	-96
1090	1	11	14	0	0	15	2.00968	2.00968	18.92	6.92168	6.92168	0	0	0	0	0	0	0	0	0	0	1	0	5	5	12	-96	-96	-96	-96	-96	-96	-96	-96	-96	-96	-96	-96	0	-96
1091	0	11	13	0	0	11	-1.99032	-1.99032	10.86	-1.13833	-1.13833	0	0	0	0	0	0	0	0	0	0	1	0	7	7	9	-96	-96	-96	-96	-96	-96	-96	-96	-96	-96	-96	-96	-96	-96
1092	0	11	14	0	0	11	-1.99032	-1.99032	8.61	-3.38833	-3.38833	0	0	0	0	0	0	0	0	0	0	1	0	7	7	2	-96	-96	-96	-96	-96	-96	-96	-96	-96	-96	-96	-96	-96	-96
1093	0	11	13	0	0	18	5.00968	5.00968	27.71	15.7117	15.7117	0	0	1	15.7117	5.00968	0	15.7117	5.00968	0	0	1	0	4	4	6	-96	-96	1	-96	-96	-96	-96	-96	-96	-96	-96	-96	-96	-96
1094	0	11	14	0	0	18	5.00968	5.00968	29.1	17.1017	17.1017	0	0	2	34.2034	10.0194	0	34.2034	10.0194	0	1	4	1	2	2	4	1	1	-96	-96	-96	-96	-96	-96	-96	-96	-96	-96	-96	-96
1095	1	11	13	0	0	13.5	0.509684	0.509684	10.71	-1.28832	-1.28832	0	0	3	-3.86497	1.52905	0	-3.86497	1.52905	0	1	4	1	4	4	4	-96	1	-96	-96	-96	1	-96	-96	-96	1	-96	-96	-96	-96
1096	1	11	14	0	0	11.5	-1.49032	-1.49032	13.07	1.07168	1.07168	0	0	0	0	0	0	0	0	0	0	1	0	5	5	6	-96	-96	-96	-96	-96	-96	-96	-96	-96	-96	-96	-96	-96	-96
1097	1	11	14	0	0	10.75	-2.24032	-2.24032	10.07	-1.92832	-1.92832	0	0	0	0	0	0	0	0	0	0	1	0	15	15	6	-99	0	-99	-96	-99	-96	-99	-96	-99	-96	-99	-96	-99	-96
1098	1	11	14	0	0	11	-1.99032	-1.99032	11.82	-0.178325	-0.178325	0	0	0	0	0	0	0	0	0	0	1	0	5	5	2	-96	-96	-96	-96	-96	-96	-96	-96	-96	-96	0	-96	-96	-96
1099	1	11	14	0	0	12	-0.990316	-0.990316	10.2	-1.79833	-1.79833	0	0	0	0	0	0	0	0	0	0	1	0	5	5	5	-96	-96	-96	-96	-96	-96	-96	-96	-96	-96	-96	-96	-96	-96
1100	1	12	14	0	0	16.25	3.25968	3.25968	13.71	1.71168	1.71168	0	0	0	0	0	0	0	0	0	0	1	0	0	0	1	-99	-96	-99	-96	-99	-96	-99	-96	-99	-96	-99	-96	-99	-96
1101	1	12	14	0	0	12	-0.990316	-0.990316	11.42	-0.578325	-0.578325	0	0	0	0	0	0	0	0	0	0	1	0	9	9	10	-96	-96	-96	-96	-96	-96	-96	-96	-96	-96	-96	-96	-96	-96
1102	1	12	14	0	0	12	-0.990316	-0.990316	6.91	-5.08832	-5.08832	0	0	0	0	0	0	0	0	0	0	1	0	4	4	5	-96	-96	-96	-96	-96	-96	-96	-96	-96	-96	-96	-96	-96	-96
1103	0	12	13	0	0	13	0.009684	0.009684	11.69	-0.308325	-0.308325	0	0	0	0	0	0	0	0	0	0	1	0	9	9	6	-96	-96	-96	-96	-96	-96	-96	-96	-96	-96	-96	-96	-96	-96
1104	0	12	14	0	0	11.5	-1.49032	-1.49032	13.69	1.69168	1.69168	0	0	0	0	0	0	0	0	0	0	1	0	2	2	3	-96	-96	-96	-96	-96	-96	-96	-96	-96	-96	-96	-96	-96	-96
1105	0	12	14	0	0	13.25	0.259684	0.259684	12.83	0.831675	0.831675	0	0	3	2.49503	0.779052	0	2.49503	0.779052	0	1	2	1	13	13	13	-96	-96	0	-96	-96	1	0	1	-96	1	-96	-96	-96	-96
1106	0	12	14	0	0	12.75	-0.240316	-0.240316	16.29	4.29167	4.29167	0	0	1	4.29167	-0.240316	0	4.29167	-0.240316	0	0	1	0	6	6	4	-96	-96	-96	-96	1	-96	-96	-96	-96	-96	-96	-96	-96	-96
1107	1	12	14	0	0	12.25	-0.740316	-0.740316	16.13	4.13167	4.13167	0	0	0	0	0	0	0	0	0	0	1	0	4	4	7	-96	-96	-96	-96	-96	-96	-96	-96	-96	-96	-96	-96	-96	-96
1108	1	12	14	0	0	#NULL!	#NULL!	-1.33089	7.75	-4.24832	-4.24832	0	0	0	0	0	0	0	0	0	0	1	0	11	11	9	-96	-96	-96	-96	-96	-96	-96	-96	-96	-96	-96	-96	-96	-96
1109	0	12	14	0	0	12	-0.990316	-0.990316	13.91	1.91168	1.91168	0	0	0	0	0	0	0	0	0	0	1	0	12	12	6	#NULL!	-96	#NULL!	-96	#NULL!	0	#NULL!	-96	#NULL!	-96	#NULL!	-96	#NULL!	-96
1110	1	12	14	0	0	11	-1.99032	-1.99032	8.28	-3.71833	-3.71833	0	0	0	0	0	0	0	0	0	0	1	0	11	11	9	-96	-96	-96	-96	-96	-96	-96	-96	-96	-96	-96	-96	-96	-96
1111	0	12	14	0	0	11	-1.99032	-1.99032	14.86	2.86167	2.86167	0	0	0	0	0	0	0	0	0	0	1	0	12	12	11	-96	-96	-96	-96	-96	-96	-96	-96	-96	-96	-96	-96	-96	-96
1112	0	12	14	0	0	12.25	-0.740316	-0.740316	6.95	-5.04832	-5.04832	0	0	6	-30.2899	-4.4419	0	-20.1933	-2.96126	0	1	4	1	1	1	4	-96	-96	1	1	1	1	-96	-96	-96	-96	-96	-96	1	1
1113	1	12	14	0	0	14.5	1.50968	1.50968	9.48	-2.51832	-2.51832	1	1	0	0	0	0	0	0	0	0	1	0	13	13	11	-96	-96	-96	-96	-96	-96	-96	-96	-96	-96	-96	-96	-96	-96
1114	0	12	14	0	0	12	-0.990316	-0.990316	9.48	-2.51832	-2.51832	0	0	0	0	0	0	0	0	0	0	1	0	8	8	8	-96	-96	-96	-96	-96	-96	-96	-96	-96	-96	-96	-96	-96	-96
1115	0	12	14	0	0	17.5	4.50968	4.50968	36.1	24.1017	24.1017	0	0	0	0	0	0	0	0	0	0	1	0	4	4	3	-96	-96	-96	-96	-96	-96	-96	-96	-96	-96	-96	-96	-96	-96
1116	1	12	14	0	0	18	5.00968	5.00968	18.86	6.86167	6.86167	0	0	1	6.86167	5.00968	0	6.86167	5.00968	0	0	1	0	18	18	8	-96	-96	-96	-96	1	-96	-96	-96	0	0	-96	-96	-96	-96
1117	0	12	14	0	0	12	-0.990316	-0.990316	9.19	-2.80832	-2.80832	0	0	0	0	0	0	0	0	0	0	1	0	5	5	7	-96	-96	-96	-96	-96	-96	-96	-96	-96	-96	-96	-96	-96	-96
1118	0	12	14	0	0	10.5	-2.49032	-2.49032	7.02	-4.97832	-4.97832	0	0	8	-39.8266	-19.9225	0	-39.8266	-19.9225	0	1	4	1	23	23	23	-96	-96	1	1	1	1	1	-96	1	1	1	-96	-96	-96
1119	0	12	14	0	0	5.75	-7.24032	-7.24032	11.62	-0.378325	-0.378325	0	0	1	-0.378325	-7.24032	0	-0.378325	-7.24032	0	0	1	0	14	14	14	-96	-96	-96	-96	-96	-96	-96	-96	1	-96	-96	-96	-96	-96
1120	1	12	14	0	0	12.25	-0.740316	-0.740316	21.24	9.24167	9.24167	0	0	0	0	0	0	0	0	0	0	1	0	5	5	2	-96	-96	-96	-96	-96	-96	-96	-96	-96	-96	-96	-96	-96	-96
1121	0	12	14	0	0	16	3.00968	3.00968	25.49	13.4917	13.4917	0	0	0	0	0	0	0	0	0	0	1	0	5	5	3	-96	-96	-96	-96	-96	-96	-96	-96	-96	-96	-96	-96	-96	-96
1122	1	12	14	0	0	12	-0.990316	-0.990316	5.81	-6.18832	-6.18832	0	0	2	-12.3766	-1.98063	0	-12.3766	-1.98063	0	1	4	1	14	14	14	-96	-96	-96	-96	0	-96	-96	-96	-96	1	-96	1	-96	-96
1123	0	12	14	0	0	11.75	-1.24032	-1.24032	14.83	2.83168	2.83168	0	0	0	0	0	0	0	0	0	0	1	0	4	4	2	-99	-96	-99	-96	-99	-96	-99	-96	-99	-96	-99	-96	-99	-96
1124	0	12	14	0	0	14.5	1.50968	1.50968	5.92	-6.07832	-6.07832	0	0	3	-18.235	4.52905	0	-18.235	4.52905	0	1	2	1	1	1	3	-96	1	-96	1	-96	1	-96	-96	-96	-96	-96	-96	-96	-96
1125	0	12	14	0	0	9	-3.99032	-3.99032	6.13	-5.86832	-5.86832	0	0	1	-5.86832	-3.99032	0	-5.86832	-3.99032	0	0	1	0	9	9	16	-96	1	-96	-96	-96	0	-96	-96	-96	-96	-96	-96	-96	-96
1126	1	12	14	0	0	11.5	-1.49032	-1.49032	10.75	-1.24832	-1.24832	0	0	4	-4.9933	-5.96126	0	-2.49665	-2.98063	0	0	1	0	7	7	11	1	-96	-96	-96	-96	-96	-96	-96	1	-96	-96	-96	1	1
1127	0	12	14	0	0	12	-0.990316	-0.990316	10.95	-1.04833	-1.04833	0	0	0	0	0	0	0	0	0	0	1	0	5	5	0	-96	-96	-96	-96	-96	-96	-96	-96	-96	-96	-96	-96	-96	-96
1128	0	12	14	0	0	18	5.00968	5.00968	39.43	27.4317	27.4317	0	0	0	0	0	0	0	0	0	0	1	0	3	3	10	-96	-96	-96	-96	-96	-96	-96	-96	-96	-96	0	-96	-96	-96
1129	1	12	14	0	0	11.5	-1.49032	-1.49032	15.01	3.01168	3.01168	0	0	1	3.01168	-1.49032	0	3.01168	-1.49032	0	1	7	1	14	14	10	-96	0	-96	-96	-96	-96	-96	-96	1	-96	-96	-96	-96	-96
1130	1	12	14	0	0	14.5	1.50968	1.50968	14.02	2.02168	2.02168	0	0	0	0	0	0	0	0	0	0	1	0	3	3	3	-96	-96	-96	-96	-96	-96	-96	-96	-96	-96	-96	-96	-96	-96
1131	0	12	14	0	0	11.5	-1.49032	-1.49032	10.49	-1.50832	-1.50832	0	0	1	-1.50832	-1.49032	0	-1.50832	-1.49032	0	0	1	0	5	5	7	-96	-96	-96	-96	1	-96	-96	-96	-96	-96	-96	-96	-96	-96
1132	0	12	14	0	0	#NULL!	#NULL!	-1.52513	3.35	-8.64832	-8.64832	0	0	0	0	0	0	0	0	0	0	1	0	4	4	0	-96	-96	-96	-96	-96	-96	-96	-96	-96	-96	-96	-96	-96	-96
1133	1	12	14	0	0	11.75	-1.24032	-1.24032	11.7	-0.298325	-0.298325	0	0	0	0	0	0	0	0	0	0	1	0	11	11	4	-96	-96	-96	-96	-96	-96	-96	-96	-96	-96	-96	-96	-96	-96
1134	0	12	14	0	0	11.5	-1.49032	-1.49032	9.48	-2.51832	-2.51832	0	0	0	0	0	0	0	0	0	0	1	0	7	7	4	-96	-96	-96	-96	-96	-96	-96	-96	-96	-96	-96	-96	-96	-96
1135	1	12	14	0	0	11	-1.99032	-1.99032	12.96	0.961675	0.961675	0	0	1	0.961675	-1.99032	0	0.961675	-1.99032	0	0	1	0	17	17	9	-96	-96	-96	-96	1	-96	-96	-96	-96	-96	-96	-96	-96	-96
1136	1	12	14	0	0	11.5	-1.49032	-1.49032	15.9	3.90168	3.90168	0	0	1	3.90168	-1.49032	0	3.90168	-1.49032	0	0	1	0	14	14	10	-96	-96	-96	-96	-96	-96	-96	-96	1	-96	-96	-96	-96	-96
1137	0	12	14	0	0	12	-0.990316	-0.990316	16.91	4.91168	4.91168	0	0	0	0	0	0	0	0	0	0	1	0	15	15	9	-96	-96	-96	-96	-96	-96	-96	-96	-96	-96	-96	-96	-96	-96
1138	1	12	14	0	0	11.5	-1.49032	-1.49032	11.04	-0.958325	-0.958325	0	0	0	0	0	0	0	0	0	0	1	0	9	9	0	-96	0	-96	-96	-96	-96	-96	-96	-96	-96	-96	-96	-96	-96
1139	1	12	14	0	0	13.25	0.259684	0.259684	9.22	-2.77832	-2.77832	0	0	0	0	0	0	0	0	0	0	1	0	12	12	11	-96	-96	-96	-96	-96	-96	-96	-96	-96	-96	-96	-96	-96	-96
1140	1	12	14	0	0	11	-1.99032	-1.99032	10.23	-1.76832	-1.76832	0	0	1	-1.76832	-1.99032	0	-1.76832	-1.99032	0	0	1	0	5	5	6	1	-96	-96	-96	-96	-96	-96	-96	-96	-96	-96	-96	-96	-96
1141	0	12	14	0	0	11.25	-1.74032	-1.74032	9.81	-2.18832	-2.18832	0	0	0	0	0	0	0	0	0	0	1	0	6	6	8	-96	-96	-96	-96	-96	-96	-96	-96	-96	-96	-96	-96	-96	-96
1142	1	12	14	0	0	14.5	1.50968	1.50968	17.56	5.56167	5.56167	0	0	0	0	0	0	0	0	0	0	1	0	1	1	0	-96	-96	-96	-96	-96	-96	-96	-96	-96	-96	-96	-96	-96	-96
1143	1	12	14	0	0	12	-0.990316	-0.990316	9.07	-2.92832	-2.92832	0	0	0	0	0	0	0	0	0	1	2	1	10	10	8	-96	-96	-96	-96	-96	-96	-96	-96	-96	-96	-96	-96	-96	-96
1144	0	12	14	0	0	12.75	-0.240316	-0.240316	7.59	-4.40832	-4.40832	0	0	4	-17.6333	-0.961264	0	-17.6333	-0.961264	0	1	4	1	13	13	8	-96	1	1	-96	1	1	-96	-96	-96	0	-96	-96	-96	-96
1145	0	12	14	0	0	11	-1.99032	-1.99032	9.92	-2.07832	-2.07832	1	1	1	-2.07832	-1.99032	1	-2.07832	-1.99032	1	1	2	1	10	10	9	-96	-96	-96	-96	-96	1	-96	-96	-96	-96	-96	-96	-96	-96
1146	1	12	14	0	0	10.25	-2.74032	-2.74032	7.24	-4.75832	-4.75832	0	0	0	0	0	0	0	0	0	0	1	0	8	8	9	-96	-96	-96	-96	-96	-96	-96	-96	-96	-96	-96	-96	-96	-96
1147	0	12	14	0	0	10.5	-2.49032	-2.49032	7.51	-4.48832	-4.48832	0	0	2	-8.97665	-4.98063	0	-8.97665	-4.98063	0	0	1	0	7	7	7	0	1	-96	-96	-96	1	-96	-96	-96	-96	-96	-96	0	-96
1148	1	12	14	0	0	13.75	0.759684	0.759684	7.43	-4.56832	-4.56832	0	0	1	-4.56832	0.759684	0	-4.56832	0.759684	0	1	4	1	4	4	4	-96	1	-96	-96	-96	-96	-96	-96	-96	-96	-96	-96	-96	-96
1149	1	12	14	0	0	12.25	-0.740316	-0.740316	14.3	2.30168	2.30168	0	0	1	2.30168	-0.740316	0	2.30168	-0.740316	0	0	1	0	19	19	10	-96	-96	-96	-96	-96	-96	0	-96	1	-96	-96	-96	-96	-96
1150	0	12	14	0	0	9.75	-3.24032	-3.24032	4.24	-7.75832	-7.75832	1	1	0	0	0	0	0	0	0	1	5	1	14	14	13	-96	-96	-96	-96	-96	-96	-96	-96	-96	-96	-96	-96	-96	-96
1151	0	12	14	0	0	11	-1.99032	-1.99032	5.91	-6.08832	-6.08832	1	1	0	0	0	0	0	0	0	1	2	1	7	7	5	-96	-96	-96	-96	-96	-96	-96	-96	-96	-96	-96	-96	-96	-96
1152	1	12	14	0	0	14	1.00968	1.00968	8.16	-3.83832	-3.83832	0	0	0	0	0	0	0	0	0	0	1	0	4	4	6	-96	-96	-96	-96	-96	-96	-96	-96	-96	-96	-96	-96	-96	-96
1153	1	12	14	0	0	13.5	0.509684	0.509684	18.83	6.83167	6.83167	0	0	0	0	0	0	0	0	0	0	1	0	10	10	14	-96	-96	-96	-96	-96	-96	-96	-96	-96	-96	-96	-96	-96	-96
1154	1	12	14	0	0	9.25	-3.74032	-3.74032	2.82	-9.17832	-9.17832	0	0	0	0	0	0	0	0	0	0	1	0	10	10	6	-96	-96	-96	0	-96	-96	-96	0	-96	-96	-96	-96	-96	-96
1155	0	12	14	0	0	12.75	-0.240316	-0.240316	19.4	7.40167	7.40167	0	0	0	0	0	0	0	0	0	0	1	0	8	8	7	-96	-96	-96	-96	-96	-96	-96	-96	-96	-96	-96	-96	-96	-96
1156	0	12	14	0	0	11.5	-1.49032	-1.49032	18.36	6.36167	6.36167	0	0	0	0	0	0	0	0	0	0	1	0	11	11	11	#NULL!	-96	#NULL!	-96	#NULL!	-96	#NULL!	-96	#NULL!	0	#NULL!	-96	#NULL!	-96
1157	1	12	14	0	0	10	-2.99032	-2.99032	6.28	-5.71832	-5.71832	0	0	4	-22.8733	-11.9613	0	-17.155	-8.97095	0	1	4	1	25	25	24	-96	-96	-96	-96	1	0	-96	1	-96	1	-96	-96	1	-96
1158	1	12	14	0	0	11.75	-1.24032	-1.24032	10.64	-1.35832	-1.35832	0	0	4	-5.4333	-4.96126	0	-2.71665	-2.48063	0	0	1	0	13	13	10	-96	-96	-96	-96	1	1	-96	-96	-96	-96	-96	-96	1	1
1159	0	12	14	0	0	18	5.00968	5.00968	13.32	1.32168	1.32168	0	0	1	1.32168	5.00968	0	1.32168	5.00968	0	0	1	0	13	13	16	0	-96	-96	-96	-96	-96	-96	-96	1	0	-96	-96	-96	-96
1160	1	12	14	0	0	11.5	-1.49032	-1.49032	8.71	-3.28832	-3.28832	0	0	0	0	0	0	0	0	0	0	1	0	4	4	9	-96	-96	-96	-96	-96	-96	-96	-96	-96	-96	-96	-96	-96	-96
1161	0	12	14	0	0	18	5.00968	5.00968	16.69	4.69168	4.69168	0	0	3	14.075	15.0291	0	14.075	15.0291	0	0	1	0	3	3	5	-96	-96	-96	-96	1	1	1	-96	-96	-96	-96	-96	-96	-96
1162	1	12	14	0	0	11.5	-1.49032	-1.49032	7.7	-4.29832	-4.29832	0	0	0	0	0	0	0	0	0	0	1	0	4	4	4	-96	0	-96	-96	-96	-96	-96	-96	-96	-96	-96	-96	-96	-96
1163	1	12	14	0	0	11.5	-1.49032	-1.49032	6.73	-5.26832	-5.26832	0	0	5	-26.3416	-7.45158	0	-26.3416	-7.45158	0	0	1	0	14	14	8	0	-96	-96	-96	1	1	1	1	1	-96	-96	-96	-96	-96
1164	1	12	14	0	0	14.25	1.25968	1.25968	8.56	-3.43832	-3.43832	1	1	3	-10.315	3.77905	3	-6.87665	2.51937	2	0	1	0	11	11	13	-96	1	-96	-96	-96	0	-96	-96	-96	1	-96	-96	1	-96
1165	1	12	14	0	0	11.5	-1.49032	-1.49032	2.45	-9.54832	-9.54832	1	1	3	-28.645	-4.47095	3	-19.0966	-2.98063	2	1	2	1	12	12	12	-96	-96	-96	-96	-96	-96	-96	-96	1	1	-96	-96	-96	1
1166	0	12	14	0	0	16.5	3.50968	3.50968	10.02	-1.97832	-1.97832	0	0	1	-1.97832	3.50968	0	0	0	0	0	1	0	2	2	3	-96	-96	-96	-96	-96	-96	-96	-96	-96	-96	-96	-96	1	-96
1167	0	12	14	0	0	14.25	1.25968	1.25968	15.39	3.39168	3.39168	0	0	0	0	0	0	0	0	0	0	1	0	4	4	2	#NULL!	-96	#NULL!	-96	#NULL!	-96	#NULL!	-96	#NULL!	-96	#NULL!	-96	#NULL!	-96
1168	0	12	14	0	0	11.75	-1.24032	-1.24032	13.3	1.30168	1.30168	0	0	0	0	0	0	0	0	0	0	1	0	11	11	13	-96	-96	-96	-96	-96	-96	-96	-96	-96	0	-96	-96	-96	-96
1169	0	12	14	0	0	18	5.00968	5.00968	14.9	2.90168	2.90168	0	0	0	0	0	0	0	0	0	0	1	0	9	9	3	-96	-96	-96	-96	-96	-96	-96	-96	-96	-96	-96	-96	-96	-96
1170	1	12	14	0	0	15.25	2.25968	2.25968	13.13	1.13168	1.13168	0	0	0	0	0	0	0	0	0	0	1	0	5	5	5	-96	-96	-96	-96	-96	-96	-96	-96	0	-96	-96	-96	-96	-96
1171	0	12	14	0	0	11.5	-1.49032	-1.49032	12.57	0.571675	0.571675	0	0	8	4.5734	-11.9225	0	4.5734	-11.9225	0	1	4	1	7	7	9	-96	-96	1	-96	1	1	1	-96	1	1	1	1	-96	-96
1172	0	12	14	0	0	18	5.00968	5.00968	14.92	2.92168	2.92168	0	0	0	0	0	0	0	0	0	0	1	0	3	3	4	-99	-96	-99	-96	-99	-96	-99	-96	-99	-96	-99	-96	-99	-96
1173	1	12	14	0	0	11.5	-1.49032	-1.49032	8.77	-3.22832	-3.22832	0	0	0	0	0	0	0	0	0	0	1	0	11	11	8	-96	-96	-96	-96	-96	-96	-96	-96	-96	-96	-96	-96	-96	-96
1174	0	12	14	0	0	12.25	-0.740316	-0.740316	8.81	-3.18832	-3.18832	0	0	1	-3.18832	-0.740316	0	-3.18832	-0.740316	0	0	1	0	4	4	7	-96	-96	-96	-96	-96	-96	0	-96	-96	1	-96	-96	-96	-96
1175	0	12	14	0	0	11.5	-1.49032	-1.49032	6.9	-5.09832	-5.09832	0	0	1	-5.09832	-1.49032	0	-5.09832	-1.49032	0	1	4	1	1	1	9	-96	-96	-96	-96	-96	-96	-96	-96	-96	1	-96	-96	-96	-96
1176	0	12	14	0	0	13.5	0.509684	0.509684	9.58	-2.41832	-2.41832	0	0	0	0	0	0	0	0	0	0	1	0	5	5	2	-96	-96	-96	-96	-96	-96	-96	-96	-96	-96	-96	-96	-96	-96
1177	0	12	14	0	0	11.5	-1.49032	-1.49032	12.98	0.981675	0.981675	0	0	4	3.9267	-5.96126	0	3.9267	-5.96126	0	0	1	0	6	6	5	-96	-96	-96	-96	1	1	-96	-96	1	-96	-96	1	-96	-96
1178	1	12	14	0	0	11	-1.99032	-1.99032	8.48	-3.51832	-3.51832	0	0	3	-10.555	-5.97095	0	-10.555	-5.97095	0	1	2	1	4	4	14	-96	-96	-96	-96	1	1	1	-96	-96	-96	-96	-96	-96	-96
1179	0	12	14	0	0	14.5	1.50968	1.50968	15.4	3.40168	3.40168	0	0	0	0	0	0	0	0	0	0	1	0	15	15	5	-96	-96	-96	-96	-96	-96	-96	-96	-96	-96	-96	-96	-96	-96
1180	1	12	14	0	0	14	1.00968	1.00968	6.43	-5.56832	-5.56832	0	0	4	-22.2733	4.03874	0	-22.2733	4.03874	0	1	4	1	15	15	14	-96	-96	-96	-96	1	1	-96	1	-96	1	-96	-96	-96	-96
1181	1	12	14	0	0	10.5	-2.49032	-2.49032	12.39	0.391675	0.391675	0	0	0	0	0	0	0	0	0	0	1	0	11	11	11	-96	-96	-96	-96	-96	-96	-96	-96	-96	-96	-96	-96	-96	-96
1182	0	12	14	0	0	18	5.00968	5.00968	9.81	-2.18832	-2.18832	0	0	1	-2.18832	5.00968	0	0	0	0	0	1	0	1	1	2	-96	-96	-96	-96	-96	-96	-96	-96	-96	-96	-96	-96	-96	1
1183	1	12	14	0	0	10.5	-2.49032	-2.49032	3.05	-8.94833	-8.94833	0	0	0	0	0	0	0	0	0	0	1	0	8	8	8	-96	-96	-96	-96	-96	-96	-96	-96	-96	-96	-96	-96	-96	-96
1184	1	12	14	0	0	18	5.00968	5.00968	19.05	7.05168	7.05168	0	0	0	0	0	0	0	0	0	0	1	0	16	16	15	-96	-96	-96	-96	-96	-96	-96	-96	-96	-96	-96	-96	-96	-96
1185	0	12	14	0	0	10.5	-2.49032	-2.49032	17.4	5.40167	5.40167	0	0	0	0	0	0	0	0	0	0	1	0	4	4	5	-96	-96	-96	-96	-96	-96	-96	-96	-96	-96	-96	-96	-96	-96
1186	0	12	14	0	0	11.5	-1.49032	-1.49032	9.59	-2.40832	-2.40832	0	0	1	-2.40832	-1.49032	0	-2.40832	-1.49032	0	0	1	0	9	9	6	0	-96	-96	-96	-96	-96	-96	-96	1	-96	-96	-96	-96	-96
1187	1	12	14	0	0	11.5	-1.49032	-1.49032	11.57	-0.428325	-0.428325	0	0	0	0	0	0	0	0	0	0	1	0	5	5	6	-96	-96	-96	-96	-96	-96	-96	-96	-96	-96	-96	-96	-96	-96
1188	0	12	14	0	0	12.75	-0.240316	-0.240316	12.66	0.661675	0.661675	0	0	0	0	0	0	0	0	0	0	1	0	3	3	2	-99	-96	-99	-96	-99	-96	-99	-96	-99	-96	-99	-96	-99	-96
1189	0	12	14	0	0	14	1.00968	1.00968	17.97	5.97167	5.97167	0	0	0	0	0	0	0	0	0	0	1	0	7	7	3	-96	-96	-96	-96	-96	-96	-96	-96	-96	-96	-96	-96	-96	-96
1190	1	12	14	0	0	13.25	0.259684	0.259684	10.68	-1.31832	-1.31832	0	0	2	-2.63665	0.519368	0	-2.63665	0.519368	0	1	2	1	10	10	13	-96	-96	-96	-96	-96	-96	-96	-96	1	1	-96	-96	-96	-96
1191	0	12	14	0	0	14	1.00968	1.00968	10.22	-1.77832	-1.77832	0	0	0	0	0	0	0	0	0	0	1	0	2	2	3	-96	-96	-96	-96	-96	-96	-96	-96	-96	-96	-96	-96	-96	-96
1192	1	12	14	0	0	14.75	1.75968	1.75968	12.26	0.261675	0.261675	0	0	0	0	0	0	0	0	0	1	2	1	6	6	8	-96	-96	-96	-96	-96	-96	-96	-96	-96	-96	-96	-96	-96	-96
1193	1	12	14	0	0	11.25	-1.74032	-1.74032	6.52	-5.47832	-5.47832	0	0	0	0	0	0	0	0	0	1	2	1	3	3	4	-96	-96	-96	-96	-96	-96	-96	-96	-96	0	-96	-96	-96	-96
1194	0	12	14	0	0	14.5	1.50968	1.50968	18.49	6.49167	6.49167	0	0	0	0	0	0	0	0	0	0	1	0	8	8	8	-96	-96	-96	-96	-96	-96	-96	-96	-96	-96	-96	-96	-96	-96
1195	1	12	14	0	0	17.5	4.50968	4.50968	23.9	11.9017	11.9017	0	0	1	11.9017	4.50968	0	11.9017	4.50968	0	0	1	0	12	12	5	-96	-96	-96	-96	-96	-96	-96	-96	-96	1	-96	-96	-96	-96
1196	0	12	14	0	0	11.5	-1.49032	-1.49032	14.68	2.68168	2.68168	0	0	0	0	0	0	0	0	0	0	1	0	2	2	8	-96	-96	-96	-96	-96	-96	-96	-96	-96	-96	-96	-96	-96	-96
1197	1	12	14	0	0	10.5	-2.49032	-2.49032	11.59	-0.408325	-0.408325	0	0	2	-0.81665	-4.98063	0	-0.81665	-4.98063	0	1	2	1	9	9	8	-96	-96	-96	-96	1	-96	-96	-96	1	-96	-96	-96	-96	-96
1198	0	12	14	0	0	11.5	-1.49032	-1.49032	7.52	-4.47832	-4.47832	0	0	1	-4.47832	-1.49032	0	-4.47832	-1.49032	0	1	4	1	12	12	18	-96	1	-96	-96	-96	-96	-96	-96	-96	-96	-96	-96	-96	-96
1199	1	12	14	0	0	8.5	-4.49032	-4.49032	6.9	-5.09832	-5.09832	0	0	1	-5.09832	-4.49032	0	-5.09832	-4.49032	0	0	1	0	7	7	15	-99	-96	-99	-96	-99	-96	-99	-96	-99	1	-99	-96	-99	-96
1200	0	12	14	0	0	11	-1.99032	-1.99032	18.12	6.12168	6.12168	0	0	0	0	0	0	0	0	0	0	1	0	5	5	3	-96	-96	-96	-96	-96	-96	-96	-96	-96	-96	-96	-96	-96	-96
1201	1	12	14	0	0	11	-1.99032	-1.99032	12.48	0.481675	0.481675	0	0	8	3.8534	-15.9225	0	2.89005	-11.9419	0	0	1	0	7	7	4	-96	-96	-96	-96	1	1	1	-96	1	1	1	-96	1	1
1202	0	12	14	0	0	14.5	1.50968	1.50968	6.99	-5.00832	-5.00832	0	0	2	-10.0166	3.01937	0	-10.0166	3.01937	0	0	1	0	6	6	5	-96	-96	-96	-96	1	1	-96	-96	-96	-96	-96	-96	-96	-96
1203	0	12	14	0	0	12.25	-0.740316	-0.740316	12.5	0.501675	0.501675	0	0	0	0	0	0	0	0	0	0	1	0	6	6	6	-96	-96	-96	-96	-96	-96	-96	-96	-96	-96	-96	-96	-96	-96
1204	1	12	14	0	0	12.5	-0.490316	-0.490316	10.25	-1.74832	-1.74832	0	0	2	-3.49665	-0.980632	0	0	0	0	0	1	0	5	5	6	-96	-96	-96	-96	-96	-96	-96	-96	-96	-96	-96	-96	1	1
1205	1	12	14	0	0	15.75	2.75968	2.75968	20.67	8.67168	8.67168	0	0	1	8.67168	2.75968	0	8.67168	2.75968	0	0	1	0	5	5	14	-96	-96	-96	-96	-96	-96	-96	-96	-96	1	-96	-96	-96	-96
1206	0	12	14	0	0	12	-0.990316	-0.990316	10.09	-1.90832	-1.90832	0	0	0	0	0	0	0	0	0	0	1	0	8	8	12	-96	-96	-96	-96	-96	-96	-96	-96	-96	-96	-96	-96	-96	-96
1207	0	12	14	0	0	9	-3.99032	-3.99032	12.39	0.391675	0.391675	0	0	1	0.391675	-3.99032	0	0.391675	-3.99032	0	0	1	0	12	12	13	-96	-96	-96	-96	1	-96	-96	-96	-96	-96	-96	-96	-96	-96
1208	1	12	14	0	0	11	-1.99032	-1.99032	11.31	-0.688325	-0.688325	0	0	1	-0.688325	-1.99032	0	-0.688325	-1.99032	0	0	1	0	12	12	11	-96	-96	-96	-96	-96	-96	-96	-96	0	1	-96	-96	-96	-96
1209	0	12	15	0	0	10	-2.99032	-2.99032	11.28	-0.718325	-0.718325	0	0	1	-0.718325	-2.99032	0	-0.718325	-2.99032	0	1	4	1	11	11	9	-96	1	-96	-96	-96	-96	-96	-96	0	-96	-96	-96	-96	-96
1210	0	12	14	0	0	11.5	-1.49032	-1.49032	6.77	-5.22832	-5.22832	1	1	1	-5.22832	-1.49032	1	-5.22832	-1.49032	1	1	4	1	11	11	9	1	-96	-96	-96	-96	-96	-96	-96	-96	-96	-96	-96	-96	-96
1211	1	12	14	0	0	12.25	-0.740316	-0.740316	7.48	-4.51832	-4.51832	1	1	1	-4.51832	-0.740316	1	-4.51832	-0.740316	1	0	1	0	9	9	6	-96	-96	-96	-96	0	0	0	-96	1	0	-96	-96	-96	-96
1212	0	12	14	0	0	11.5	-1.49032	-1.49032	9.43	-2.56832	-2.56832	0	0	1	-2.56832	-1.49032	0	-2.56832	-1.49032	0	0	1	0	9	9	11	-96	1	-96	-96	-96	-96	-96	-96	-96	-96	-96	-96	-96	-96
1213	1	12	14	0	0	18	5.00968	5.00968	23.18	11.1817	11.1817	0	0	0	0	0	0	0	0	0	0	1	0	4	4	3	-96	-96	-96	-96	-96	-96	-96	-96	-96	-96	-96	-96	-96	-96
1214	0	12	14	0	0	16.5	3.50968	3.50968	14.77	2.77168	2.77168	0	0	0	0	0	0	0	0	0	0	1	0	5	5	8	-96	-96	-96	-96	-96	-96	-96	-96	0	-96	-96	-96	-96	-96
1215	0	12	14	0	0	15.5	2.50968	2.50968	13.07	1.07168	1.07168	0	0	1	1.07168	2.50968	0	1.07168	2.50968	0	0	1	0	4	4	7	-99	-96	-99	-96	-99	-96	-99	-96	-99	1	-99	-96	-99	-96
1216	0	12	14	0	0	14.5	1.50968	1.50968	7.43	-4.56832	-4.56832	1	1	3	-13.705	4.52905	3	-9.13665	3.01937	2	1	2	1	21	21	13	-96	-96	1	1	-96	-96	-96	-96	-96	-96	-96	-96	-96	1
1217	0	12	14	0	0	11.75	-1.24032	-1.24032	11.27	-0.728325	-0.728325	0	0	4	-2.9133	-4.96126	0	-2.18497	-3.72095	0	1	4	1	8	8	11	-96	1	-96	-96	-96	1	-96	-96	1	-96	-96	-96	-96	1
1218	1	12	14	0	0	10.75	-2.24032	-2.24032	5.02	-6.97832	-6.97832	1	1	5	-34.8916	-11.2016	5	-34.8916	-11.2016	5	0	1	0	10	10	17	-96	1	-96	-96	1	1	1	1	-96	-96	-96	-96	-96	-96
1219	1	12	14	0	0	17	4.00968	4.00968	9.68	-2.31832	-2.31832	0	0	2	-4.63665	8.01937	0	-4.63665	8.01937	0	0	1	0	5	5	11	-99	-96	-99	-96	-99	-96	-99	1	-99	1	-99	-96	-99	-96
1220	1	12	15	0	0	14.75	1.75968	1.75968	10.59	-1.40832	-1.40832	0	0	0	0	0	0	0	0	0	0	1	0	1	1	1	-99	-96	-99	-96	-99	-96	-99	-96	-99	-96	-99	-96	-99	-96
1221	1	12	14	0	0	15.5	2.50968	2.50968	15.71	3.71168	3.71168	0	0	2	7.42335	5.01937	0	3.71168	2.50968	0	0	1	0	9	9	2	-96	1	-96	-96	-96	-96	-96	-96	-96	-96	-96	-96	-96	1
1222	1	12	14	0	0	12	-0.990316	-0.990316	17.83	5.83167	5.83167	0	0	0	0	0	0	0	0	0	0	1	0	3	3	0	-96	-96	-96	-96	-96	-96	-96	-96	-96	-96	-96	-96	-96	-96
1223	1	12	14	0	0	18	5.00968	5.00968	19.46	7.46168	7.46168	0	0	2	14.9234	10.0194	0	14.9234	10.0194	0	1	4	1	7	7	6	-96	-96	-96	-96	-96	-96	-96	-96	1	1	-96	-96	-96	-96
1224	0	12	14	0	0	15.75	2.75968	2.75968	34.43	22.4317	22.4317	0	0	2	44.8633	5.51937	0	44.8633	5.51937	0	0	1	0	9	9	2	-96	-96	-96	-96	1	1	-96	-96	-96	-96	-96	-96	-96	-96
1225	1	12	14	0	0	10.5	-2.49032	-2.49032	6.98	-5.01832	-5.01832	0	0	0	0	0	0	0	0	0	0	1	0	12	12	13	-96	-96	-96	-96	-96	-96	-96	-96	-96	-96	-96	-96	-96	-96
1226	0	12	14	0	0	11	-1.99032	-1.99032	6.79	-5.20832	-5.20832	0	0	0	0	0	0	0	0	0	1	2	1	6	6	4	-96	-96	-96	-96	-96	-96	-96	0	-96	-96	-96	-96	-96	-96
1227	0	12	14	0	0	15.5	2.50968	2.50968	18.55	6.55168	6.55168	0	0	1	6.55168	2.50968	0	6.55168	2.50968	0	1	4	1	4	4	3	-96	-96	1	-96	-96	-96	-96	-96	-96	-96	-96	-96	-96	-96
1228	1	12	14	0	0	10.5	-2.49032	-2.49032	7.79	-4.20832	-4.20832	1	1	0	0	0	0	0	0	0	1	4	1	7	7	10	-96	-96	-96	-96	0	0	-96	-96	-96	0	-96	-96	-96	-96
1229	1	12	14	0	0	15.25	2.25968	2.25968	20.58	8.58167	8.58167	0	0	3	25.745	6.77905	0	17.1633	4.51937	0	0	1	0	6	6	9	-96	-96	-96	-96	-96	-96	1	-96	-96	1	-96	-96	-96	1
1230	1	12	14	0	0	16	3.00968	3.00968	8.33	-3.66832	-3.66832	0	0	1	-3.66832	3.00968	0	-3.66832	3.00968	0	1	2	1	16	16	17	-96	-96	-96	-96	-96	-96	-96	-96	1	-96	-96	-96	-96	-96
1231	1	12	14	0	0	13.5	0.509684	0.509684	10.14	-1.85832	-1.85832	0	0	0	0	0	0	0	0	0	0	1	0	9	9	7	-96	-96	-96	-96	-96	-96	0	-96	-96	-96	-96	-96	-96	-96
1232	0	12	14	0	0	11.5	-1.49032	-1.49032	6.79	-5.20832	-5.20832	0	0	1	-5.20832	-1.49032	0	-5.20832	-1.49032	0	0	1	0	1	1	0	-96	-96	-96	-96	1	-96	-96	-96	-96	-96	-96	-96	-96	-96
1233	1	12	14	0	0	11.5	-1.49032	-1.49032	8.35	-3.64832	-3.64832	0	0	0	0	0	0	0	0	0	0	1	0	10	10	4	-96	-96	-96	-96	-96	-96	-96	-96	-96	-96	-96	-96	-96	-96
1234	1	12	14	0	0	11	-1.99032	-1.99032	12.17	0.171675	0.171675	0	0	2	0.34335	-3.98063	0	0.34335	-3.98063	0	0	1	0	17	17	12	-96	-96	-96	-96	-96	-96	-96	-96	1	1	-96	-96	-96	-96
1235	0	12	14	0	0	10.5	-2.49032	-2.49032	6.5	-5.49832	-5.49832	0	0	0	0	0	0	0	0	0	1	2	1	10	10	9	-96	-96	-96	-96	-96	-96	-96	-96	-96	-96	-96	-96	-96	-96
1236	1	12	15	0	0	11.25	-1.74032	-1.74032	9.28	-2.71833	-2.71833	0	0	0	0	0	0	0	0	0	1	2	1	13	13	5	-96	-96	0	-96	-96	-96	-96	-96	-96	-96	-96	-96	-96	-96
1237	0	12	14	0	0	13.75	0.759684	0.759684	14.02	2.02168	2.02168	0	0	0	0	0	0	0	0	0	0	1	0	3	3	2	-96	-96	-99	-96	-96	-96	-96	-96	-96	-96	-96	-96	-96	-96
1238	1	12	14	0	0	10.5	-2.49032	-2.49032	9.29	-2.70833	-2.70833	0	0	1	-2.70833	-2.49032	0	-2.70833	-2.49032	0	0	1	0	8	8	3	-96	-96	-96	-96	-96	-96	1	-96	-96	-96	-96	-96	-96	-96
1239	1	12	14	0	0	12.5	-0.490316	-0.490316	9.7	-2.29833	-2.29833	0	0	0	0	0	0	0	0	0	0	1	0	12	12	11	-96	-96	-96	-96	-96	-96	-96	-96	-96	-96	-96	-96	-96	-96
1240	0	12	15	0	0	11	-1.99032	-1.99032	7.68	-4.31832	-4.31832	0	0	2	-8.63665	-3.98063	0	-8.63665	-3.98063	0	0	1	0	5	5	7	-96	-96	-96	-96	-96	1	-96	1	-96	-96	-96	-96	-96	-96
1241	1	12	14	0	0	17	4.00968	4.00968	15.15	3.15168	3.15168	0	0	0	0	0	0	0	0	0	1	4	1	4	4	4	-96	-96	-96	-96	-96	-96	-96	-96	-96	-96	-96	-96	-96	-96
1242	0	12	14	0	0	10.5	-2.49032	-2.49032	9.7	-2.29833	-2.29833	0	0	0	0	0	0	0	0	0	0	1	0	13	13	7	-96	-96	-96	-96	0	-96	-96	-96	-96	-96	-96	-96	-96	-96
1243	1	12	14	0	0	12	-0.990316	-0.990316	7.74	-4.25832	-4.25832	0	0	0	0	0	0	0	0	0	0	1	0	11	11	1	-96	-96	-96	-96	-96	-96	-96	-96	-96	-96	-96	-96	-96	-96
1244	0	12	14	0	0	11.5	-1.49032	-1.49032	5.28	-6.71832	-6.71832	1	1	0	0	0	0	0	0	0	0	1	0	2	2	6	-96	-96	-96	-96	-96	-96	-96	-96	-96	-96	-96	-96	-96	-96
1245	1	12	14	0	0	13.25	0.259684	0.259684	12.12	0.121675	0.121675	0	0	1	0.121675	0.259684	0	0.121675	0.259684	0	1	4	1	13	13	13	-96	-96	-96	-96	-96	-96	-96	-96	0	1	-96	-96	-96	-96
1246	1	12	14	0	0	17.5	4.50968	4.50968	17.4	5.40167	5.40167	0	0	0	0	0	0	0	0	0	0	1	0	5	5	7	-96	-96	-96	-96	-96	-96	-96	-96	-96	-96	-96	-96	-96	-96
1247	0	12	14	0	0	11	-1.99032	-1.99032	6.7	-5.29832	-5.29832	1	1	0	0	0	0	0	0	0	0	1	0	8	8	5	-96	-96	-96	-96	-96	-96	0	0	-96	0	-96	0	-96	-96
1248	0	12	14	0	0	10.5	-2.49032	-2.49032	12.22	0.221675	0.221675	0	0	0	0	0	0	0	0	0	0	1	0	4	4	3	-96	-96	-96	-96	-96	-96	-96	-96	-96	-96	-96	-96	-96	-96
1249	0	12	14	0	0	12.75	-0.240316	-0.240316	19.08	7.08167	7.08167	0	0	0	0	0	0	0	0	0	1	2	1	3	3	4	-96	-96	-96	-96	-96	-96	-96	-96	-96	-96	-96	-96	-96	-96
1250	1	12	14	0	0	11.25	-1.74032	-1.74032	10.26	-1.73832	-1.73832	0	0	0	0	0	0	0	0	0	0	1	0	19	19	12	-96	-96	-96	-96	-96	-96	-96	-96	-96	-96	-96	-96	-96	-96
1251	1	12	14	0	0	17	4.00968	4.00968	12.35	0.351675	0.351675	0	0	0	0	0	0	0	0	0	0	1	0	6	6	7	-96	-96	-96	-96	-96	-96	0	-96	-96	-96	-96	-96	-96	-96
1252	1	12	15	0	0	11.5	-1.49032	-1.49032	9.97	-2.02832	-2.02832	1	1	0	0	0	0	0	0	0	0	1	0	6	6	3	-99	-96	-99	-96	-99	-96	-99	-96	-99	-96	-99	-96	-99	-96
1253	0	12	14	0	0	11	-1.99032	-1.99032	11.89	-0.108325	-0.108325	0	0	0	0	0	0	0	0	0	0	1	0	4	4	4	-96	-96	-96	-96	-96	-96	-96	-96	-96	-96	-96	-96	-96	-96
1254	0	12	14	0	0	15.5	2.50968	2.50968	12.41	0.411675	0.411675	0	0	0	0	0	0	0	0	0	0	1	0	10	10	4	-96	-96	-96	-96	-96	-96	-96	-96	-96	-96	-96	-96	-96	-96
1255	1	12	15	0	0	12.25	-0.740316	-0.740316	13.55	1.55168	1.55168	0	0	0	0	0	0	0	0	0	0	1	0	9	9	11	-99	-96	-99	-96	-99	-96	-99	-96	-99	0	-99	-96	-99	-96
1256	1	12	15	0	0	17.5	4.50968	4.50968	16.85	4.85168	4.85168	0	0	0	0	0	0	0	0	0	0	1	0	8	8	4	-96	-96	-96	-96	-96	-96	-96	-96	-96	0	-96	-96	-96	-96
1257	1	12	15	0	0	11	-1.99032	-1.99032	5.23	-6.76832	-6.76832	0	0	5	-33.8416	-9.95158	0	-33.8416	-9.95158	0	1	4	1	15	15	15	0	1	-96	-96	1	-96	1	-96	1	1	-96	-96	-96	-96
1258	0	12	14	0	0	11.5	-1.49032	-1.49032	14.38	2.38168	2.38168	0	0	0	0	0	0	0	0	0	0	1	0	7	7	9	-96	-96	-96	-96	-96	-96	-96	-96	0	0	-96	-96	-96	-96
1259	1	12	14	0	0	11	-1.99032	-1.99032	7.55	-4.44832	-4.44832	0	0	0	0	0	0	0	0	0	1	4	1	12	12	10	-96	-96	-96	-96	0	-96	-96	-96	-96	-96	-96	-96	-96	-96
1260	1	12	14	0	0	11.5	-1.49032	-1.49032	8.42	-3.57832	-3.57832	0	0	4	-14.3133	-5.96126	0	-14.3133	-5.96126	0	0	1	0	6	6	10	1	1	-96	-96	-96	-96	-96	-96	1	1	-96	-96	-96	-96
1261	0	12	15	0	0	13.75	0.759684	0.759684	8.08	-3.91832	-3.91832	0	0	0	0	0	0	0	0	0	1	4	1	5	5	1	-96	-96	-96	-96	-96	-96	-96	-96	-96	-96	-96	-96	-96	-96
1262	0	12	14	0	0	11.75	-1.24032	-1.24032	10.23	-1.76832	-1.76832	0	0	0	0	0	0	0	0	0	0	1	0	5	5	5	-96	-96	-96	-96	-96	-96	-96	-96	-96	-96	-96	-96	-96	-96
1263	1	12	14	0	0	11.25	-1.74032	-1.74032	12.13	0.131675	0.131675	0	0	0	0	0	0	0	0	0	0	1	0	7	7	7	-96	-96	-96	-96	-96	-96	-96	-96	-96	-96	-96	-96	-96	-96
1264	1	12	14	0	0	14.5	1.50968	1.50968	26.58	14.5817	14.5817	0	0	0	0	0	0	0	0	0	0	1	0	6	6	5	-96	-96	-96	-96	-96	-96	-96	-96	-96	0	-96	-96	-96	-96
1265	0	12	14	0	0	12.25	-0.740316	-0.740316	14.26	2.26168	2.26168	0	0	0	0	0	0	0	0	0	0	1	0	5	5	7	-96	-96	-96	-96	-96	-96	-96	-96	-96	-96	-96	-96	-96	-96
1266	1	12	14	0	0	16	3.00968	3.00968	10.63	-1.36832	-1.36832	0	0	1	-1.36832	3.00968	0	-1.36832	3.00968	0	0	1	0	2	2	3	1	-96	-96	-96	-96	-96	-96	-96	-96	-96	-96	-96	-96	-96
1267	1	12	14	0	0	10.5	-2.49032	-2.49032	9.64	-2.35832	-2.35832	0	0	0	0	0	0	0	0	0	0	1	0	10	10	2	-96	-96	-96	-96	-96	-96	-96	-96	-96	-96	-96	-96	-96	-96
1268	1	12	14	0	0	11.75	-1.24032	-1.24032	14.14	2.14168	2.14168	0	0	1	2.14168	-1.24032	0	2.14168	-1.24032	0	0	1	0	0	0	3	1	-96	-96	-96	-96	-96	-96	-96	-96	-96	-96	-96	-96	-96
1269	1	12	15	0	0	11	-1.99032	-1.99032	8.37	-3.62833	-3.62833	0	0	2	-7.25665	-3.98063	0	-7.25665	-3.98063	0	0	1	0	10	10	3	1	-96	-96	-96	-96	-96	-96	-96	-96	-96	1	-96	-96	-96
1270	1	12	14	0	0	16	3.00968	3.00968	19.05	7.05168	7.05168	0	0	0	0	0	0	0	0	0	0	1	0	6	6	6	-96	-96	-96	-96	-96	-96	-96	-96	-96	-96	-96	-96	-96	-96
1271	1	12	14	0	0	11.75	-1.24032	-1.24032	9.41	-2.58832	-2.58832	0	0	0	0	0	0	0	0	0	0	1	0	5	5	9	-96	-96	-96	-96	0	-96	-96	-96	-96	-96	-96	-96	-96	-96
1272	1	12	14	0	0	13.75	0.759684	0.759684	7.45	-4.54832	-4.54832	0	0	0	0	0	0	0	0	0	0	1	0	10	10	6	-96	-96	-96	-96	-96	-96	-96	-96	-96	-96	-96	-96	-96	-96
1273	0	12	15	0	0	11	-1.99032	-1.99032	4.58	-7.41832	-7.41832	0	0	0	0	0	0	0	0	0	0	1	0	3	3	2	-96	-96	-96	-96	-96	-96	-96	-96	-96	-96	-96	-96	-96	-96
1274	1	12	15	0	0	10	-2.99032	-2.99032	7.04	-4.95832	-4.95832	1	1	0	0	0	0	0	0	0	1	2	1	10	10	8	-96	-96	-96	-96	-96	-96	-96	-96	-96	-96	-96	-96	-96	-96
1275	0	12	14	0	0	12	-0.990316	-0.990316	8.28	-3.71833	-3.71833	0	0	1	-3.71833	-0.990316	0	-3.71833	-0.990316	0	1	4	1	10	10	10	-96	-96	-96	-96	-96	1	-96	-96	-96	-96	-96	-96	0	-96
1276	1	12	14	0	0	9.75	-3.24032	-3.24032	8.15	-3.84832	-3.84832	0	0	0	0	0	0	0	0	0	0	1	0	18	18	9	-96	-96	-96	-96	0	-96	-96	-96	-96	-96	0	-96	-96	-96
1277	1	12	14	0	0	14	1.00968	1.00968	20.69	8.69168	8.69168	0	0	0	0	0	0	0	0	0	0	1	0	7	7	6	-96	-96	-96	-96	-96	-96	-96	-96	-96	-96	-96	-96	-96	-96
1278	0	12	15	0	0	11.5	-1.49032	-1.49032	9.78	-2.21833	-2.21833	0	0	0	0	0	0	0	0	0	0	1	0	3	3	0	-99	-96	-99	-96	-99	-96	-99	-96	-99	-96	-99	-96	-99	-96
1279	1	12	14	0	0	11.25	-1.74032	-1.74032	9.13	-2.86832	-2.86832	0	0	1	-2.86832	-1.74032	0	-2.86832	-1.74032	0	1	4	1	7	7	7	-96	-96	-96	-96	-96	1	-96	-96	-96	-96	-96	-96	-96	-96
1280	1	12	14	0	0	11.5	-1.49032	-1.49032	3.97	-8.02832	-8.02832	1	1	1	-8.02832	-1.49032	1	-8.02832	-1.49032	1	1	4	1	20	20	19	-96	-96	-96	-96	-96	-96	-96	-96	1	-96	-96	-96	-96	-96
1281	1	12	14	0	0	13	0.009684	0.009684	9.12	-2.87833	-2.87833	0	0	3	-8.63498	0.029052	0	-8.63498	0.029052	0	1	2	1	7	7	7	-96	-96	-96	-96	1	-96	1	-96	-96	0	1	-96	-96	-96
1282	0	12	15	0	0	14	1.00968	1.00968	21.81	9.81167	9.81167	0	0	0	0	0	0	0	0	0	1	3	1	3	3	6	-99	-96	-99	-96	-99	-96	-99	-96	-99	-96	-99	-96	-99	-96
1283	1	12	15	0	0	12	-0.990316	-0.990316	10	-1.99832	-1.99832	0	0	4	-7.9933	-3.96126	0	-7.9933	-3.96126	0	0	1	0	6	6	6	-96	-96	1	1	-96	-96	1	-96	-96	1	-96	-96	-96	-96
1284	0	12	14	0	0	13.25	0.259684	0.259684	15.57	3.57168	3.57168	0	0	0	0	0	0	0	0	0	0	1	0	3	3	7	-96	-96	-96	-96	-96	-96	-96	-96	-96	-96	-96	-96	-96	-96
1285	0	12	15	0	0	11.5	-1.49032	-1.49032	8.4	-3.59832	-3.59832	1	1	1	-3.59832	-1.49032	1	-3.59832	-1.49032	1	0	1	0	10	10	5	-96	1	-96	-96	-96	-96	-96	-96	0	-96	-96	-96	-96	-96
1286	1	12	15	0	0	13.25	0.259684	0.259684	16.78	4.78168	4.78168	0	0	2	9.56335	0.519368	0	9.56335	0.519368	0	0	1	0	22	22	16	-96	-96	-96	-96	-96	-96	-96	-96	1	1	-96	-96	-96	-96
1287	1	12	14	0	0	18	5.00968	5.00968	24.86	12.8617	12.8617	0	0	0	0	0	0	0	0	0	0	1	0	11	11	9	-96	-96	-96	-96	-96	-96	-96	-96	-96	-96	-96	-96	-96	-96
1288	0	12	15	0	0	12.25	-0.740316	-0.740316	10.65	-1.34832	-1.34832	0	0	0	0	0	0	0	0	0	0	1	0	4	4	7	-96	-96	-96	-96	-96	-96	-96	-96	-96	-96	-96	-96	-96	-96
1289	0	12	15	0	0	11	-1.99032	-1.99032	7.69	-4.30832	-4.30832	0	0	0	0	0	0	0	0	0	1	2	1	2	2	2	-96	-96	-96	-96	-96	-96	-96	-96	-96	-96	-96	-96	-96	-96
1290	1	12	15	0	0	11.5	-1.49032	-1.49032	19.33	7.33167	7.33167	0	0	0	0	0	0	0	0	0	0	1	0	8	8	12	-99	-96	-99	-96	-99	-96	-99	-96	-99	-96	-99	-96	-99	-96
1291	0	12	14	0	0	14	1.00968	1.00968	2.95	-9.04832	-9.04832	0	0	1	-9.04832	1.00968	0	-9.04832	1.00968	0	1	2	1	18	18	9	-96	-96	-96	-96	-96	-96	1	-96	-96	-96	-96	-96	-96	-96
1292	0	12	14	0	0	11	-1.99032	-1.99032	7.85	-4.14832	-4.14832	0	0	0	0	0	0	0	0	0	0	1	0	9	9	10	-96	-96	-96	-96	-96	-96	-96	-96	-96	-96	-96	-96	-96	-96
1293	1	12	15	1	1	13	0.009684	0.009684	13.61	1.61167	1.61167	0	0	2	3.22335	0.019368	0	3.22335	0.019368	0	1	4	1	11	11	10	-96	-96	-96	-96	-96	1	-96	-96	-96	1	-96	-96	-96	-96
1294	1	12	15	1	1	13.5	0.509684	0.509684	10.2	-1.79833	-1.79833	0	0	0	0	0	0	0	0	0	0	1	0	17	17	12	-96	-96	-96	-96	-96	-96	-96	-96	-96	-96	-96	-96	-96	-96
1295	1	12	15	1	1	11	-1.99032	-1.99032	10.78	-1.21833	-1.21833	0	0	0	0	0	0	0	0	0	0	1	0	8	8	10	-96	-96	-96	-96	-96	-96	0	-96	-96	-96	-96	-96	-96	-96
1296	0	12	15	1	0	10.5	-2.49032	-2.49032	9.25	-2.74832	-2.74832	0	0	0	0	0	0	0	0	0	0	1	0	10	10	8	-99	-96	-99	-96	-99	-96	-99	-96	-99	-96	-99	-96	-99	-96
1297	0	12	15	1	0	17	4.00968	4.00968	19.54	7.54167	7.54167	0	0	0	0	0	0	0	0	0	0	1	0	3	3	1	-96	-96	-96	-96	-96	-96	-96	-96	-96	-96	-96	-96	-96	-96
1298	0	12	15	1	0	11	-1.99032	-1.99032	13.73	1.73168	1.73168	0	0	0	0	0	0	0	0	0	0	1	0	5	5	6	#NULL!	-96	#NULL!	-96	#NULL!	-96	#NULL!	-96	#NULL!	-96	#NULL!	-96	#NULL!	-96
1299	0	12	14	1	0	17	4.00968	4.00968	20.9	8.90167	8.90167	0	0	0	0	0	0	0	0	0	1	4	1	7	7	4	-96	-96	-96	-96	-96	-96	-96	-96	-96	-96	-96	-96	-96	0
1300	1	13	15	1	1	15	2.00968	2.00968	29.22	17.2217	17.2217	0	0	0	0	0	0	0	0	0	0	1	0	3	3	1	-96	-96	-96	-96	-96	-96	-96	-96	-96	-96	-96	-96	-96	-96
1301	0	13	15	1	0	12.25	-0.740316	-0.740316	14.91	2.91168	2.91168	0	0	0	0	0	0	0	0	0	1	2	1	4	4	5	-96	-96	-96	-96	-96	-96	-96	-96	-96	-96	-96	-96	0	-96
1302	0	13	15	1	0	14.75	1.75968	1.75968	9.02	-2.97832	-2.97832	0	0	3	-8.93497	5.27905	0	-2.97832	1.75968	0	0	1	0	4	4	9	-96	-96	-96	-96	1	-96	-96	-96	-96	-96	-96	-96	1	1
1303	0	13	15	1	0	11	-1.99032	-1.99032	11.68	-0.318325	-0.318325	0	0	0	0	0	0	0	0	0	0	1	0	8	8	5	-96	-96	-96	-96	-96	-96	-96	-96	-96	-96	-96	-96	-96	-96
1304	1	13	15	1	1	14.75	1.75968	1.75968	18.8	6.80168	6.80168	0	0	0	0	0	0	0	0	0	0	1	0	9	9	7	-96	-96	-96	-96	-96	-96	-96	-96	-96	-96	-96	-96	-96	-96
1305	0	13	15	1	0	11	-1.99032	-1.99032	9.2	-2.79833	-2.79833	0	0	0	0	0	0	0	0	0	0	1	0	3	3	6	-96	-96	-96	-96	-96	-96	-96	-96	-96	-96	-96	-96	-96	-96
1306	0	13	15	1	0	11.75	-1.24032	-1.24032	16.23	4.23168	4.23168	0	0	0	0	0	0	0	0	0	0	1	0	14	14	11	-96	-96	-96	-96	-96	-96	-96	-96	-96	-96	-96	-96	-96	-96
1307	0	13	15	1	0	12.5	-0.490316	-0.490316	9.71	-2.28832	-2.28832	0	0	0	0	0	0	0	0	0	0	1	0	1	1	5	-96	-96	-96	-96	-96	-96	-96	-96	-96	-96	-96	-96	-96	-96
1308	1	13	15	1	1	13	0.009684	0.009684	10.15	-1.84832	-1.84832	0	0	0	0	0	0	0	0	0	1	2	1	11	11	13	-99	-96	-99	-96	-99	-96	-99	-96	-99	-96	-99	-96	-99	-96
1309	1	13	15	1	1	11.75	-1.24032	-1.24032	12.95	0.951675	0.951675	0	0	2	1.90335	-2.48063	0	0.951675	-1.24032	0	0	1	0	8	8	5	-96	1	-96	-96	-96	-96	-96	-96	-96	-96	-96	-96	1	-96
1310	1	13	15	1	1	10.75	-2.24032	-2.24032	8.13	-3.86832	-3.86832	1	1	1	-3.86832	-2.24032	1	-3.86832	-2.24032	1	0	1	0	8	8	5	-96	-96	-96	0	1	-96	-96	-96	-96	-96	-96	-96	-96	-96
1311	1	13	15	1	1	10.5	-2.49032	-2.49032	8.78	-3.21833	-3.21833	0	0	2	-6.43665	-4.98063	0	-6.43665	-4.98063	0	0	1	0	7	7	5	0	1	-96	-96	-96	1	-96	-96	-96	-96	-96	-96	-96	-96
1312	0	13	15	1	0	11.5	-1.49032	-1.49032	11.45	-0.548325	-0.548325	0	0	2	-1.09665	-2.98063	0	-1.09665	-2.98063	0	0	1	0	7	7	3	-96	-96	-96	-96	-96	-96	-96	1	1	-96	-96	-96	-96	-96
1313	1	13	15	1	1	10.5	-2.49032	-2.49032	13.43	1.43168	1.43168	0	0	0	0	0	0	0	0	0	0	1	0	13	13	13	-96	-96	-96	-96	-96	-96	-96	-96	-96	-96	-96	-96	-96	-96
1314	1	13	15	1	1	12	-0.990316	-0.990316	9.47	-2.52832	-2.52832	0	0	0	0	0	0	0	0	0	0	1	0	8	8	14	-96	-96	-96	-96	-96	-96	-96	-96	-96	-96	-96	-96	-96	-96
1315	0	13	15	1	0	12	-0.990316	-0.990316	9.85	-2.14832	-2.14832	0	0	0	0	0	0	0	0	0	0	1	0	10	10	5	-96	-96	-96	-96	-96	-96	-96	-96	-96	-96	-96	-96	-96	-96
1316	1	13	15	1	1	10.5	-2.49032	-2.49032	8.62	-3.37833	-3.37833	0	0	2	-6.75665	-4.98063	0	-6.75665	-4.98063	0	0	1	0	15	15	17	-96	1	-96	-96	0	-96	-96	-96	-96	1	-96	-96	-96	-96
1317	1	13	15	1	1	11.25	-1.74032	-1.74032	7.98	-4.01832	-4.01832	0	0	0	0	0	0	0	0	0	0	1	0	10	10	11	-96	-96	-96	-96	-96	-96	-96	-96	-96	-96	-96	-96	-96	-96
1318	1	13	15	1	1	12.75	-0.240316	-0.240316	14.64	2.64168	2.64168	0	0	2	5.28335	-0.480632	0	5.28335	-0.480632	0	0	1	0	10	10	19	1	-96	-96	-96	-96	-96	-96	-96	-96	1	-96	-96	-96	-96
1319	1	13	15	1	1	14.5	1.50968	1.50968	15.8	3.80168	3.80168	0	0	0	0	0	0	0	0	0	1	2	1	7	7	13	-99	-96	-99	-96	-99	-96	-99	-96	-99	0	-99	-96	-99	-96
1320	1	13	15	1	1	17	4.00968	4.00968	12.87	0.871675	0.871675	0	0	0	0	0	0	0	0	0	0	1	0	1	1	2	-96	-96	-96	-96	-96	-96	-96	-96	-96	-96	-96	-96	-96	-96
1321	1	13	15	1	1	17	4.00968	4.00968	11.17	-0.828325	-0.828325	0	0	3	-2.48497	12.0291	0	-1.65665	8.01937	0	0	1	0	5	5	8	1	-96	-96	-96	-96	-96	1	-96	-96	0	-96	-96	1	-96
1322	0	13	15	1	0	10.5	-2.49032	-2.49032	13.31	1.31168	1.31168	0	0	1	1.31168	-2.49032	0	1.31168	-2.49032	0	0	1	0	10	10	12	-96	-96	-96	-96	-96	-96	-96	-96	1	-96	-96	-96	-96	-96
1323	0	13	15	1	0	11.5	-1.49032	-1.49032	7.93	-4.06832	-4.06832	0	0	2	-8.13665	-2.98063	0	-8.13665	-2.98063	0	1	4	1	5	5	12	1	-96	-96	-96	-96	-96	-96	-96	1	-96	-96	-96	-96	-96
1324	1	13	15	1	1	18	5.00968	5.00968	11.56	-0.438325	-0.438325	0	0	0	0	0	0	0	0	0	0	1	0	5	5	6	-96	-96	-96	-96	-96	-96	-96	-96	-96	-96	-96	-96	-96	-96
1325	1	13	15	1	1	12.25	-0.740316	-0.740316	12.72	0.721675	0.721675	0	0	1	0.721675	-0.740316	0	0.721675	-0.740316	0	0	1	0	24	24	21	-96	-96	-96	-96	-96	-96	-96	-96	0	1	-96	-96	-96	-96
1326	0	13	15	1	0	18	5.00968	5.00968	13.22	1.22168	1.22168	0	0	0	0	0	0	0	0	0	0	1	0	0	0	3	-96	-96	-96	-96	-96	-96	-96	-96	-96	-96	-96	-96	-96	-96
1327	0	13	15	1	0	11.5	-1.49032	-1.49032	17.66	5.66168	5.66168	0	0	0	0	0	0	0	0	0	1	2	1	5	5	3	-96	-96	-96	-96	-96	-96	-96	-96	-96	-96	-96	-96	-96	-96
1328	1	13	15	1	1	17.5	4.50968	4.50968	45.8	33.8017	33.8017	0	0	0	0	0	0	0	0	0	0	1	0	7	7	10	-96	-96	-96	-96	-96	-96	-96	-96	-96	-96	-96	-96	-96	-96
1329	0	13	15	1	0	11.75	-1.24032	-1.24032	10.33	-1.66832	-1.66832	0	0	0	0	0	0	0	0	0	0	1	0	2	2	10	-96	0	-96	-96	-96	-96	-96	-96	-96	-96	-96	-96	-96	-96
1330	1	13	15	1	1	17	4.00968	4.00968	35.33	23.3317	23.3317	0	0	0	0	0	0	0	0	0	0	1	0	2	2	3	-96	-96	-96	-96	-96	-96	-96	-96	-96	-96	-96	-96	-96	-96
1331	0	13	15	1	0	10.25	-2.74032	-2.74032	6.21	-5.78832	-5.78832	0	0	0	0	0	0	0	0	0	0	1	0	11	11	11	-96	-96	-96	-96	-96	-96	-96	-96	-96	-96	-96	-96	-96	-96
1332	1	13	15	1	1	12	-0.990316	-0.990316	10.71	-1.28832	-1.28832	0	0	2	-2.57665	-1.98063	0	-1.28832	-0.990316	0	0	1	0	7	7	3	-96	1	-96	-96	-96	-96	-96	-96	-96	-96	-96	-96	1	-96
1333	1	13	15	1	1	11	-1.99032	-1.99032	9.99	-2.00832	-2.00832	0	0	0	0	0	0	0	0	0	0	1	0	7	7	5	-96	-96	-96	-96	-96	-96	-96	-96	-96	-96	-96	-96	-96	-96
1334	1	13	15	1	1	#NULL!	#NULL!	-2.3835	0.96	-11.0383	-11.0383	1	1	1	-11.0383	-2.3835	1	-11.0383	#NULL!	1	0	1	0	20	20	23	-96	-96	-96	-96	-96	1	-96	-96	0	-96	-96	0	-96	-96
1335	0	13	15	1	0	14	1.00968	1.00968	10.8	-1.19832	-1.19832	0	0	0	0	0	0	0	0	0	0	1	0	1	1	4	-96	-96	-96	-96	-96	-96	-96	-96	-96	-96	-96	-96	-96	-96
1336	1	13	15	1	1	10.25	-2.74032	-2.74032	10.23	-1.76832	-1.76832	1	1	0	0	0	0	0	0	0	0	1	0	14	14	15	-96	-96	-96	-96	-96	-96	-96	-96	-96	-96	-96	-96	-96	-96
1337	0	13	15	1	0	12.75	-0.240316	-0.240316	13.36	1.36167	1.36167	0	0	0	0	0	0	0	0	0	0	1	0	6	6	3	-96	-96	-96	-96	-96	-96	-96	-96	-96	-96	-96	-96	-96	-96
1338	1	13	15	1	1	18	5.00968	5.00968	37.42	25.4217	25.4217	0	0	0	0	0	0	0	0	0	0	1	0	1	1	1	-96	-96	-96	-96	-96	-96	-96	-96	-96	-96	-96	-96	-96	-96
1339	1	13	15	1	1	10.5	-2.49032	-2.49032	7.95	-4.04832	-4.04832	0	0	0	0	0	0	0	0	0	0	1	0	12	12	9	-96	-96	-96	-96	-96	-96	-96	-96	-96	-96	-96	-96	-96	-96
1340	0	13	15	1	0	10.75	-2.24032	-2.24032	7.05	-4.94832	-4.94832	1	1	2	-9.89665	-4.48063	2	-9.89665	-4.48063	2	1	4	1	8	8	16	-99	-96	-99	-96	-99	1	-99	-96	-99	1	-99	-96	-99	-96
1341	1	13	15	1	1	11.75	-1.24032	-1.24032	10.67	-1.32832	-1.32832	0	0	0	0	0	0	0	0	0	0	1	0	8	8	11	-96	-96	-96	-96	-96	-96	-96	-96	-96	-96	-96	-96	-96	-96
1342	0	13	15	1	0	15	2.00968	2.00968	12.65	0.651675	0.651675	0	0	0	0	0	0	0	0	0	0	1	0	1	1	1	-96	-96	-96	-96	-96	-96	-96	-96	-96	-96	-96	-96	-96	-96
1343	1	13	15	1	1	12.5	-0.490316	-0.490316	12.34	0.341675	0.341675	0	0	0	0	0	0	0	0	0	0	1	0	6	6	9	-96	-96	-96	-96	-96	-96	-96	-96	-96	-96	-96	-96	-96	-96
1344	1	13	15	1	1	10.5	-2.49032	-2.49032	9.62	-2.37833	-2.37833	0	0	1	-2.37833	-2.49032	0	-2.37833	-2.49032	0	0	1	0	8	8	18	-99	-96	-99	-96	-99	-96	-99	-96	-99	1	-99	-96	-99	0
1345	0	13	15	1	0	13.5	0.509684	0.509684	14.76	2.76168	2.76168	0	0	0	0	0	0	0	0	0	1	3	1	4	4	7	-96	-96	-96	-96	-96	0	-96	-96	-96	-96	-96	-96	-96	-96
1346	1	13	15	1	1	13	0.009684	0.009684	5.41	-6.58832	-6.58832	0	0	0	0	0	0	0	0	0	0	1	0	6	6	2	0	0	-96	-96	-96	-96	-96	-96	-96	-96	-96	-96	-96	-96
1347	1	13	15	1	1	11	-1.99032	-1.99032	12.75	0.751675	0.751675	0	0	0	0	0	0	0	0	0	0	1	0	16	16	10	-96	-96	-96	-96	-96	-96	-96	-96	-96	-96	-96	-96	-96	-96
1348	0	13	15	1	0	11	-1.99032	-1.99032	10.99	-1.00832	-1.00832	0	0	2	-2.01665	-3.98063	0	-2.01665	-3.98063	0	0	1	0	5	5	4	-96	-96	-96	1	-96	-96	-96	-96	-96	1	-96	-96	-96	-96
1349	0	13	15	1	0	18	5.00968	5.00968	12.56	0.561675	0.561675	0	0	0	0	0	0	0	0	0	0	1	0	6	6	9	-96	-96	-96	-96	-96	-96	-96	-96	-96	-96	-96	-96	-96	-96
1350	0	13	15	1	0	10.5	-2.49032	-2.49032	10.13	-1.86832	-1.86832	0	0	0	0	0	0	0	0	0	0	1	0	7	7	4	-96	-96	-96	-96	-96	-96	-96	-96	-96	-96	-96	-96	-96	-96
1351	1	13	15	1	1	14.25	1.25968	1.25968	14.28	2.28167	2.28167	0	0	0	0	0	0	0	0	0	0	1	0	10	10	9	-96	-96	-96	-96	-96	-96	-96	-96	0	-96	-96	-96	-96	-96
1352	0	13	15	1	0	15.5	2.50968	2.50968	19.38	7.38167	7.38167	0	0	2	14.7633	5.01937	0	14.7633	5.01937	0	0	1	0	10	10	11	-96	-96	-96	-96	-96	-96	-96	-96	1	1	-96	-96	-96	-96
1353	1	13	15	1	1	11	-1.99032	-1.99032	9.3	-2.69832	-2.69832	0	0	4	-10.7933	-7.96126	0	-5.39665	-3.98063	0	0	1	0	3	3	5	-96	-96	-96	-96	1	1	-96	-96	-96	-96	-96	-96	1	1
1354	1	13	15	1	1	13.25	0.259684	0.259684	4.85	-7.14832	-7.14832	0	0	0	0	0	0	0	0	0	1	2	1	10	10	3	-96	-96	-96	-96	-96	-96	-96	-96	-96	-96	-96	-96	-96	-96
1355	0	13	15	1	0	12.25	-0.740316	-0.740316	12.79	0.791675	0.791675	0	0	0	0	0	0	0	0	0	0	1	0	12	12	9	-96	-96	-96	-96	-96	-96	-96	-96	-96	-96	-96	-96	-96	-96
1356	1	13	15	1	1	15	2.00968	2.00968	12.33	0.331675	0.331675	0	0	0	0	0	0	0	0	0	0	1	0	9	9	6	-99	-96	-99	-96	-99	-96	-99	-96	-99	-96	-99	-96	-99	-96
1357	0	13	15	1	0	13.5	0.509684	0.509684	10.76	-1.23832	-1.23832	1	1	2	-2.47665	1.01937	2	-2.47665	1.01937	2	1	2	1	7	7	4	-99	1	-99	-96	-99	1	-99	-96	-99	-96	-99	-96	-99	-96
1358	1	13	15	1	1	15	2.00968	2.00968	16.3	4.30168	4.30168	0	0	0	0	0	0	0	0	0	0	1	0	7	7	7	-96	-96	-96	-96	-96	-96	-96	-96	-96	-96	-96	-96	-96	-96
1359	0	13	15	1	0	14.5	1.50968	1.50968	11.39	-0.608325	-0.608325	0	0	0	0	0	0	0	0	0	1	2	1	5	5	7	-96	-96	-96	-96	-96	-96	-96	-96	-96	-96	-96	-96	-96	-96
1360	1	13	15	1	1	12	-0.990316	-0.990316	8.24	-3.75832	-3.75832	0	0	0	0	0	0	0	0	0	0	1	0	16	16	13	-99	-96	-99	-96	-99	-96	-99	-96	-99	0	-99	-96	-99	-96
1361	1	13	15	1	1	9	-3.99032	-3.99032	9.49	-2.50832	-2.50832	0	0	0	0	0	0	0	0	0	0	1	0	3	3	0	-96	-96	-96	-96	-96	-96	-96	-96	-96	-96	-96	-96	-96	-96
1362	0	13	15	1	0	18	5.00968	5.00968	9.92	-2.07832	-2.07832	0	0	0	0	0	0	0	0	0	0	1	0	2	2	4	-96	-96	-96	-96	-96	-96	-96	-96	-96	-96	-96	-96	-96	-96
1363	1	13	15	1	1	18	5.00968	5.00968	17.28	5.28168	5.28168	0	0	0	0	0	0	0	0	0	0	1	0	5	5	0	-96	-96	-96	-96	-96	-96	-96	-96	-96	-96	-96	-96	-96	-96
1364	0	13	15	1	0	11	-1.99032	-1.99032	12.79	0.791675	0.791675	0	0	2	1.58335	-3.98063	0	1.58335	-3.98063	0	0	1	0	2	2	5	1	-96	-96	-96	-96	1	-96	-96	-96	-96	-96	-96	-96	-96
1365	1	13	15	1	1	12	-0.990316	-0.990316	10.19	-1.80832	-1.80832	0	0	0	0	0	0	0	0	0	0	1	0	14	14	4	-99	-96	-99	-96	-99	-96	-99	-96	-99	-96	-99	-96	-99	-96
1366	0	13	15	1	0	12.75	-0.240316	-0.240316	12.2	0.201675	0.201675	0	0	0	0	0	0	0	0	0	0	1	0	4	4	5	-96	-96	-96	-96	-96	-96	-96	-96	-96	-96	-96	-96	-96	-96
1367	0	13	16	1	0	13.75	0.759684	0.759684	13.88	1.88168	1.88168	0	0	0	0	0	0	0	0	0	0	1	0	13	13	10	-99	-96	-99	-96	-99	-96	-99	-96	-99	-96	-99	-96	-99	-96
1368	0	13	15	1	0	15.75	2.75968	2.75968	14.78	2.78167	2.78167	0	0	1	2.78167	2.75968	0	2.78167	2.75968	0	0	1	0	5	5	4	1	-96	-96	-96	-96	-96	-96	-96	-96	-96	-96	-96	-96	-96
1369	1	13	15	1	1	9.5	-3.49032	-3.49032	7.77	-4.22832	-4.22832	0	0	4	-16.9133	-13.9613	0	-16.9133	-13.9613	0	0	1	0	11	11	13	-96	-96	-96	-96	-96	1	-96	-96	1	1	-96	1	-96	-96
1370	0	13	15	1	0	17	4.00968	4.00968	12.38	0.381675	0.381675	0	0	2	0.76335	8.01937	0	0.76335	8.01937	0	0	1	0	1	1	3	-96	-96	-96	-96	-96	-96	1	1	-96	-96	-96	-96	-96	-96
1371	0	13	15	1	0	13	0.009684	0.009684	9.28	-2.71833	-2.71833	0	0	0	0	0	0	0	0	0	0	1	0	5	5	3	-96	-96	-96	-96	-96	-96	-96	-96	-96	-96	-96	-96	-96	-96
1372	0	13	15	1	0	12	-0.990316	-0.990316	6.74	-5.25832	-5.25832	0	0	0	0	0	0	0	0	0	0	1	0	5	5	3	-96	-96	-96	-96	-96	-96	-96	-96	-96	-96	-96	-96	-96	-96
1373	1	13	15	1	1	17	4.00968	4.00968	37.65	25.6517	25.6517	0	0	0	0	0	0	0	0	0	0	1	0	4	4	6	-96	0	-96	-96	-96	-96	-96	-96	-96	-96	-96	-96	-96	-96
1374	0	13	15	1	0	18	5.00968	5.00968	16.12	4.12168	4.12168	0	0	0	0	0	0	0	0	0	0	1	0	4	4	2	-99	-96	-99	-96	-99	-96	-99	-96	-99	-96	-99	-96	-99	-96
1375	0	13	15	1	0	11.5	-1.49032	-1.49032	10.21	-1.78832	-1.78832	0	0	4	-7.1533	-5.96126	0	-7.1533	-5.96126	0	0	1	0	7	7	8	-96	-96	-96	-96	1	-96	1	1	1	-96	-96	-96	-96	-96
1376	1	13	15	1	1	18	5.00968	5.00968	12.3	0.301675	0.301675	0	0	0	0	0	0	0	0	0	0	1	0	3	3	3	-96	-96	-96	-96	-96	-96	-96	-96	-96	-96	-96	-96	-96	-96
1377	1	13	15	1	1	11.5	-1.49032	-1.49032	10.92	-1.07832	-1.07832	0	0	1	-1.07832	-1.49032	0	-1.07832	-1.49032	0	0	1	0	8	8	6	-96	-96	-96	-96	-96	-96	-96	-96	1	0	-96	-96	-96	-96
1378	0	13	15	1	0	15.25	2.25968	2.25968	19.56	7.56167	7.56167	0	0	0	0	0	0	0	0	0	0	1	0	11	11	7	-99	-96	-99	-96	-99	-96	-99	-96	-99	-96	-99	-96	-99	-96
1379	1	13	15	1	1	14.75	1.75968	1.75968	18.62	6.62168	6.62168	0	0	0	0	0	0	0	0	0	0	1	0	7	7	10	-99	-96	-99	-96	-99	-96	-99	-96	-99	-96	-99	-96	-99	-96
1380	0	13	15	1	0	11.5	-1.49032	-1.49032	6.53	-5.46832	-5.46832	0	0	0	0	0	0	0	0	0	0	1	0	13	13	15	-96	-96	-96	-96	-96	-96	-96	-96	-96	-96	-96	-96	-96	-96
1381	0	13	15	1	0	15	2.00968	2.00968	19.35	7.35168	7.35168	0	0	0	0	0	0	0	0	0	1	2	1	5	5	6	-96	-96	0	0	-96	-96	-96	-96	-96	-96	-96	-96	-96	-96
1382	1	13	15	1	1	11.5	-1.49032	-1.49032	11.02	-0.978325	-0.978325	0	0	2	-1.95665	-2.98063	0	-1.95665	-2.98063	0	1	4	1	8	8	9	1	1	-96	-96	0	0	-96	-96	-96	-96	-96	-96	-96	-96
1383	1	13	15	1	1	11.5	-1.49032	-1.49032	8.95	-3.04833	-3.04833	0	0	0	0	0	0	0	0	0	0	1	0	0	0	3	-96	-96	-96	-96	-96	-96	-96	-96	-96	-96	-96	-96	-96	-96
1384	0	13	15	1	0	17	4.00968	4.00968	22.93	10.9317	10.9317	0	0	2	21.8634	8.01937	0	21.8634	8.01937	0	0	1	0	11	11	7	1	1	-96	-96	-96	-96	-96	-96	-96	-96	-96	-96	-96	-96
1385	0	13	15	1	0	16.5	3.50968	3.50968	15.63	3.63168	3.63168	0	0	0	0	0	0	0	0	0	0	1	0	3	3	7	-96	-96	-96	-96	-96	-96	-96	-96	-96	-96	-96	-96	-96	-96
1386	1	13	15	1	1	13.5	0.509684	0.509684	15.39	3.39168	3.39168	0	0	2	6.78335	1.01937	0	6.78335	1.01937	0	0	1	0	5	5	8	1	-96	-96	-96	-96	-96	0	-96	1	-96	-96	-96	-96	-96
1387	1	13	15	1	1	12	-0.990316	-0.990316	22.92	10.9217	10.9217	0	0	1	10.9217	-0.990316	0	10.9217	-0.990316	0	0	1	0	6	6	0	-96	-96	-96	-96	-96	-96	-96	-96	-96	1	-96	-96	-96	-96
1388	1	13	15	1	1	13	0.009684	0.009684	4.6	-7.39832	-7.39832	1	1	1	-7.39832	0.009684	1	-7.39832	0.009684	1	1	4	1	15	15	20	-96	1	-96	-96	-96	-96	-96	-96	-96	-96	-96	-96	-96	-96
1389	0	13	15	1	0	17	4.00968	4.00968	17.29	5.29167	5.29167	0	0	0	0	0	0	0	0	0	1	4	1	4	4	8	#NULL!	-96	#NULL!	-96	#NULL!	-96	#NULL!	-96	#NULL!	-96	#NULL!	-96	#NULL!	-96
1390	0	13	15	1	0	10	-2.99032	-2.99032	13.37	1.37167	1.37167	0	0	0	0	0	0	0	0	0	0	1	0	5	5	6	-96	-96	-96	-96	-96	-96	-96	-96	-96	-96	-96	-96	-96	-96
1391	1	13	15	1	1	12.5	-0.490316	-0.490316	6	-5.99832	-5.99832	0	0	0	0	0	0	0	0	0	0	1	0	9	9	5	-96	-96	-96	-96	-96	-96	-96	-96	-96	-96	-96	-96	-96	-96
1392	0	13	15	1	0	10.5	-2.49032	-2.49032	11.22	-0.778325	-0.778325	0	0	1	-0.778325	-2.49032	0	-0.778325	-2.49032	0	0	1	0	12	12	11	-96	-96	-96	-96	-96	-96	-96	-96	1	0	-96	-96	-96	-96
1393	0	13	15	1	0	16.25	3.25968	3.25968	11.27	-0.728325	-0.728325	0	0	5	-3.64162	16.2984	0	-3.64162	16.2984	0	0	1	0	18	18	19	-96	1	-96	-96	-96	1	-96	1	-96	1	-96	1	-96	-96
1394	1	13	15	1	1	13	0.009684	0.009684	7.04	-4.95832	-4.95832	1	1	0	0	0	0	0	0	0	1	2	1	23	23	23	-96	-96	-96	-96	-96	0	0	-96	-96	-96	-96	-96	-96	0
1395	1	13	15	1	1	11.5	-1.49032	-1.49032	7.41	-4.58832	-4.58832	0	0	1	-4.58832	-1.49032	0	-4.58832	-1.49032	0	0	1	0	6	6	7	-96	1	-96	-96	-96	-96	-96	-96	-96	-96	-96	-96	-96	-96
1396	1	13	15	1	1	15.5	2.50968	2.50968	15.26	3.26168	3.26168	0	0	1	3.26168	2.50968	0	3.26168	2.50968	0	1	4	1	9	9	7	-96	-96	-96	-96	-96	-96	-96	-96	1	-96	-96	-96	-96	-96
1397	1	13	15	1	1	13.75	0.759684	0.759684	9.86	-2.13833	-2.13833	1	1	0	0	0	0	0	0	0	0	1	0	13	13	15	-96	0	-96	-96	-96	-96	-96	-96	-96	-96	-96	-96	-96	-96
1398	0	13	15	1	0	10.5	-2.49032	-2.49032	7.53	-4.46832	-4.46832	0	0	0	0	0	0	0	0	0	0	1	0	13	13	9	-96	-96	-96	-96	-96	-96	-96	-96	-96	0	-96	-96	-96	-96
1399	1	13	15	1	1	14	1.00968	1.00968	8.65	-3.34832	-3.34832	0	0	0	0	0	0	0	0	0	0	1	0	1	1	7	-96	-96	-96	-96	-96	-96	-96	-96	-96	-96	-96	-96	-96	-96
1400	0	13	15	1	0	10.25	-2.74032	-2.74032	14.48	2.48168	2.48168	0	0	1	2.48168	-2.74032	0	2.48168	-2.74032	0	1	2	1	11	11	3	-96	1	-96	-96	-96	-96	0	-96	-96	-96	-96	-96	-96	-96
1401	1	13	15	1	1	10.5	-2.49032	-2.49032	4.58	-7.41832	-7.41832	0	0	3	-22.255	-7.47095	0	-22.255	-7.47095	0	1	4	1	4	4	14	-96	-96	-96	-96	1	1	0	-96	0	1	-96	-96	-96	-96
1402	1	13	15	1	1	11.5	-1.49032	-1.49032	7.17	-4.82832	-4.82832	1	1	3	-14.485	-4.47095	3	-14.485	-4.47095	3	0	1	0	2	2	3	-96	-96	-96	-96	1	1	-96	1	-96	-96	-96	-96	-96	-96
1403	1	13	15	1	1	13	0.009684	0.009684	#NULL!	#NULL!	-3.88663	1	1	0	0	0	0	0	0	0	0	1	0	20	20	14	-96	-96	-96	-96	-96	-96	-96	-96	-96	-96	-96	-96	-96	-96
1404	1	13	15	1	1	14.5	1.50968	1.50968	14.54	2.54167	2.54167	0	0	0	0	0	0	0	0	0	0	1	0	13	13	8	-96	-96	-96	-96	-96	-96	-96	-96	-96	-96	-96	-96	-96	-96
1405	1	13	15	1	1	12	-0.990316	-0.990316	11.81	-0.188325	-0.188325	0	0	0	0	0	0	0	0	0	0	1	0	11	11	8	-96	-96	-96	-96	-96	-96	-96	-96	0	0	-96	-96	-96	-96
1406	1	13	15	1	1	12	-0.990316	-0.990316	12.18	0.181675	0.181675	1	1	0	0	0	0	0	0	0	0	1	0	8	8	0	-96	-96	-96	-96	-96	-96	-96	-96	-96	-96	-96	-96	-96	-96
1407	0	13	15	1	0	11.5	-1.49032	-1.49032	4.1	-7.89832	-7.89832	1	1	2	-15.7966	-2.98063	2	-15.7966	-2.98063	2	1	4	1	6	6	2	-99	-96	-99	-96	-99	1	-99	1	-99	-96	-99	-96	-99	-96
1408	0	13	15	1	0	18	5.00968	5.00968	14.09	2.09168	2.09168	0	0	0	0	0	0	0	0	0	0	1	0	5	5	1	-96	-96	-96	-96	-96	-96	-96	-96	-96	-96	-96	-96	-96	-96
1409	0	13	15	1	0	10.25	-2.74032	-2.74032	7.28	-4.71832	-4.71832	0	0	3	-14.155	-8.22095	0	-14.155	-8.22095	0	1	2	1	16	16	14	1	1	-96	-96	1	-96	-96	-96	-96	-96	-96	-96	-96	-96
1410	1	13	15	1	1	14.75	1.75968	1.75968	14.86	2.86167	2.86167	0	0	0	0	0	0	0	0	0	0	1	0	1	1	2	-96	-96	-96	-96	-96	-96	-96	-96	-96	-96	-96	-96	-96	-96
1411	1	13	15	1	1	13.25	0.259684	0.259684	9.61	-2.38833	-2.38833	0	0	2	-4.77665	0.519368	0	-4.77665	0.519368	0	1	2	1	19	19	16	-96	-96	-96	-96	-96	-96	-96	-96	1	-96	-96	1	-96	-96
1412	0	13	15	1	0	12.75	-0.240316	-0.240316	9.21	-2.78832	-2.78832	0	0	0	0	0	0	0	0	0	1	4	1	10	10	10	-96	-96	-96	-96	-96	-96	-96	-96	-96	-96	-96	-96	-96	-96
1413	0	13	15	1	0	10.5	-2.49032	-2.49032	11.68	-0.318325	-0.318325	0	0	0	0	0	0	0	0	0	0	1	0	7	7	7	-96	-96	-96	-96	-96	-96	-96	-96	-96	-96	-96	-96	-96	-96
1414	0	13	15	1	0	18	5.00968	5.00968	14.66	2.66168	2.66168	0	0	0	0	0	0	0	0	0	0	1	0	3	3	12	-96	-96	-96	-96	-96	-96	-96	-96	-96	-96	-96	-96	-96	-96
1415	0	13	15	1	0	11.5	-1.49032	-1.49032	7.1	-4.89832	-4.89832	1	1	6	-29.3899	-8.9419	6	-29.3899	-8.9419	6	0	1	0	6	6	3	1	-96	-96	-96	-96	1	1	1	1	1	-96	-96	-96	-96
1416	1	13	15	1	1	9.75	-3.24032	-3.24032	10.44	-1.55832	-1.55832	0	0	0	0	0	0	0	0	0	0	1	0	7	7	7	-96	-96	-96	-96	-96	-96	0	-96	-96	-96	-96	-96	-96	-96
1417	0	13	15	1	0	11	-1.99032	-1.99032	8.51	-3.48832	-3.48832	0	0	1	-3.48832	-1.99032	0	-3.48832	-1.99032	0	0	1	0	4	4	6	-96	-96	-96	-96	-96	-96	-96	-96	-96	1	-96	-96	-96	-96
1418	0	13	15	1	0	13.5	0.509684	0.509684	9.84	-2.15832	-2.15832	0	0	0	0	0	0	0	0	0	0	1	0	1	1	2	-96	-96	-96	-96	-96	-96	-96	-96	-96	-96	-96	-96	-96	-96
1419	0	13	15	1	0	12	-0.990316	-0.990316	14.29	2.29167	2.29167	0	0	3	6.87502	-2.97095	0	4.58335	-1.98063	0	0	1	0	13	13	5	1	1	-96	-96	-96	-96	-96	-96	-96	-96	-96	-96	1	0
1420	0	13	15	1	0	12	-0.990316	-0.990316	6.48	-5.51832	-5.51832	0	0	1	-5.51832	-0.990316	0	-5.51832	-0.990316	0	1	4	1	11	11	11	-96	-96	-96	-96	-96	-96	-96	-96	1	-96	-96	-96	-96	-96
1421	0	13	15	1	0	14	1.00968	1.00968	18.57	6.57168	6.57168	0	0	1	6.57168	1.00968	0	6.57168	1.00968	0	0	1	0	3	3	3	-96	-96	-96	-96	1	-96	-96	-96	-96	-96	0	-96	-96	-96
1422	0	13	15	1	0	15.5	2.50968	2.50968	14.89	2.89168	2.89168	0	0	4	11.5667	10.0387	0	8.67503	7.52905	0	0	1	0	4	4	4	-96	-96	-96	-96	1	-96	-96	-96	-96	-96	1	1	1	-96
1423	1	13	15	1	1	12.25	-0.740316	-0.740316	10.4	-1.59832	-1.59832	0	0	2	-3.19665	-1.48063	0	-3.19665	-1.48063	0	0	1	0	14	14	14	0	-96	-96	-96	-96	-96	-96	-96	1	1	-96	-96	-96	-96
1424	1	13	15	1	1	9.75	-3.24032	-3.24032	7.67	-4.32832	-4.32832	0	0	2	-8.65665	-6.48063	0	-8.65665	-6.48063	0	0	1	0	8	8	17	-96	-96	-96	-96	1	1	-96	-96	-96	0	-96	-96	-96	-96
1425	0	13	15	1	0	14	1.00968	1.00968	11.12	-0.878325	-0.878325	0	0	0	0	0	0	0	0	0	0	1	0	4	4	4	-96	-96	-96	-96	-96	-96	-96	-96	-96	-96	-96	-96	-96	-96
1426	0	13	15	1	0	11.5	-1.49032	-1.49032	6.59	-5.40832	-5.40832	1	1	5	-27.0416	-7.45158	5	-27.0416	-7.45158	5	0	1	0	3	3	10	-96	-96	-96	-96	1	1	-96	1	-96	1	1	-96	-96	-96
1427	0	13	15	1	0	12.25	-0.740316	-0.740316	9.44	-2.55832	-2.55832	0	0	0	0	0	0	0	0	0	0	1	0	10	10	3	-96	-96	-96	-96	-96	-96	-96	-96	-96	-96	-96	-96	-96	-96
1428	1	13	15	1	1	14.75	1.75968	1.75968	12.26	0.261675	0.261675	1	1	0	0	0	0	0	0	0	0	1	0	3	3	4	-96	-96	-96	-96	-96	-96	-96	-96	-96	-96	-96	-96	-96	-96
1429	0	13	15	1	0	11	-1.99032	-1.99032	5.36	-6.63832	-6.63832	0	0	2	-13.2766	-3.98063	0	-13.2766	-3.98063	0	0	1	0	8	8	8	-96	-96	-96	-96	1	0	-96	-96	-96	1	-96	-96	-96	-96
1430	1	13	15	1	1	10.5	-2.49032	-2.49032	15.2	3.20167	3.20167	0	0	0	0	0	0	0	0	0	0	1	0	3	3	1	-96	-96	-96	-96	-96	-96	-96	-96	-96	-96	-96	-96	-96	-96
1431	1	13	15	1	1	13.75	0.759684	0.759684	13.41	1.41168	1.41168	0	0	1	1.41168	0.759684	0	1.41168	0.759684	0	0	1	0	6	6	3	-96	-96	-96	-96	-96	-96	-96	-96	-96	1	-96	-96	-96	-96
1432	1	13	16	1	1	12.5	-0.490316	-0.490316	11.7	-0.298325	-0.298325	1	1	1	-0.298325	-0.490316	1	-0.298325	-0.490316	1	0	1	0	24	24	15	-99	-96	-99	-96	-99	-96	-99	-96	-99	1	-99	-96	-99	-96
1433	1	13	15	1	1	11.5	-1.49032	-1.49032	14.9	2.90168	2.90168	0	0	2	5.80335	-2.98063	0	5.80335	-2.98063	0	0	1	0	6	6	12	-96	-96	-96	-96	-96	-96	-96	-96	1	1	-96	-96	-96	-96
1434	1	13	15	1	1	13	0.009684	0.009684	14.98	2.98168	2.98168	0	0	1	2.98168	0.009684	0	0	0	0	1	2	1	7	7	9	-96	-96	-96	-96	-96	-96	-96	-96	-96	-96	-96	-96	1	-96
1435	0	13	15	1	0	12.75	-0.240316	-0.240316	12.72	0.721675	0.721675	0	0	0	0	0	0	0	0	0	0	1	0	9	9	13	-96	-96	-96	-96	-96	-96	-96	-96	-96	-96	-96	-96	-96	-96
1436	1	13	15	1	1	13.25	0.259684	0.259684	9.19	-2.80832	-2.80832	0	0	0	0	0	0	0	0	0	0	1	0	5	5	3	-96	-96	-96	-96	-96	-96	-96	-96	-96	-96	-96	-96	-96	-96
1437	0	13	16	1	0	12	-0.990316	-0.990316	9.28	-2.71833	-2.71833	0	0	0	0	0	0	0	0	0	0	1	0	9	9	10	-99	-96	-99	-96	-99	-96	-99	-96	-99	-96	-99	-96	-99	-96
1438	0	13	15	1	0	18	5.00968	5.00968	38.39	26.3917	26.3917	0	0	0	0	0	0	0	0	0	0	1	0	9	9	8	-96	-96	-96	-96	-96	-96	-96	-96	-96	-96	-96	-96	-96	-96
1439	0	13	15	1	0	11.5	-1.49032	-1.49032	8.36	-3.63833	-3.63833	0	0	0	0	0	0	0	0	0	0	1	0	3	3	2	-96	-96	-96	-96	-96	-96	-96	-96	-96	-96	-96	-96	-96	-96
1440	1	13	15	1	1	13	0.009684	0.009684	10.43	-1.56832	-1.56832	0	0	0	0	0	0	0	0	0	1	2	1	17	17	8	-96	-96	-96	-96	-96	-96	-96	-96	-96	-96	-96	-96	-96	-96
1441	0	13	15	1	0	11	-1.99032	-1.99032	5.63	-6.36832	-6.36832	1	1	8	-50.9466	-15.9225	8	-50.9466	-15.9225	8	1	4	1	3	3	21	-96	-96	-96	-96	1	1	1	1	1	1	1	1	-96	-96
1442	0	13	15	1	0	17	4.00968	4.00968	16.97	4.97167	4.97167	0	0	1	4.97167	4.00968	0	4.97167	4.00968	0	0	1	0	6	6	10	-96	1	-96	-96	-96	-96	-96	-96	-96	-96	-96	-96	-96	-96
1443	0	13	15	1	0	13.75	0.759684	0.759684	12.65	0.651675	0.651675	0	0	0	0	0	0	0	0	0	0	1	0	20	20	20	-96	-96	-96	-96	-96	-96	-96	-96	0	-96	-96	-96	-96	-96
1444	1	13	15	1	1	18	5.00968	5.00968	32.9	20.9017	20.9017	0	0	0	0	0	0	0	0	0	0	1	0	3	3	4	0	-96	-96	-96	-96	-96	-96	-96	-96	-96	-96	-96	-96	-96
1445	1	13	16	1	1	10.5	-2.49032	-2.49032	13.01	1.01168	1.01168	0	0	2	2.02335	-4.98063	0	2.02335	-4.98063	0	0	1	0	13	13	18	-99	1	-99	-96	-99	-96	-99	-96	-99	1	-99	-96	-99	-96
1446	1	13	15	1	1	13	0.009684	0.009684	20.86	8.86167	8.86167	0	0	0	0	0	0	0	0	0	1	2	1	7	7	5	-99	-96	-99	-96	-99	-96	-99	-96	-99	-96	-99	-96	-99	-96
1447	0	13	16	1	0	12.5	-0.490316	-0.490316	11.79	-0.208325	-0.208325	0	0	0	0	0	0	0	0	0	1	4	1	12	12	8	-99	-96	-99	-96	-99	-96	-99	-96	-99	-96	-99	-96	-99	-96
1448	0	13	15	1	0	14.5	1.50968	1.50968	11.61	-0.388325	-0.388325	0	0	0	0	0	0	0	0	0	0	1	0	6	6	3	-96	-96	-96	-96	-96	-96	-96	-96	0	0	-96	-96	-96	-96
1449	1	13	15	1	1	17	4.00968	4.00968	20.8	8.80168	8.80168	0	0	3	26.405	12.0291	0	26.405	12.0291	0	0	1	0	23	23	22	1	0	-96	-96	-96	-96	-96	-96	1	1	-96	-96	-96	-96
1450	1	13	15	1	1	18	5.00968	5.00968	17.54	5.54167	5.54167	0	0	2	11.0833	10.0194	0	11.0833	10.0194	0	1	7	1	9	9	9	-96	-96	-96	-96	-96	-96	-96	-96	1	1	-96	-96	-96	-96
1451	1	13	15	1	1	11.5	-1.49032	-1.49032	12.13	0.131675	0.131675	0	0	0	0	0	0	0	0	0	0	1	0	9	9	4	-96	-96	-96	-96	-96	-96	-96	-96	-96	-96	-96	-96	-96	-96
1452	1	13	16	1	1	13	0.009684	0.009684	7.91	-4.08832	-4.08832	0	0	1	-4.08832	0.009684	0	-4.08832	0.009684	0	1	4	1	17	17	12	-99	-96	-99	1	-99	0	-99	-96	-99	-96	-99	-96	-99	-96
1453	1	13	15	1	1	18	5.00968	5.00968	15.19	3.19168	3.19168	0	0	1	3.19168	5.00968	0	3.19168	5.00968	0	0	1	0	3	3	1	1	-96	-96	-96	-96	-96	-96	-96	-96	-96	-96	-96	-96	-96
1454	1	13	15	1	1	11	-1.99032	-1.99032	11.77	-0.228325	-0.228325	0	0	1	-0.228325	-1.99032	0	-0.228325	-1.99032	0	0	1	0	10	10	7	-99	-96	-99	-96	-99	-96	-99	-96	-99	1	-99	-96	-99	-96
1455	0	13	16	1	0	11.75	-1.24032	-1.24032	4.59	-7.40832	-7.40832	1	1	0	0	0	0	0	0	0	0	1	0	2	2	1	-96	-96	-96	-96	-96	-96	-96	-96	-96	-96	-96	-96	-96	-96
1456	0	13	15	1	0	9	-3.99032	-3.99032	13.47	1.47168	1.47168	0	0	0	0	0	0	0	0	0	0	1	0	5	5	3	-96	-96	-96	-96	-96	-96	-96	-96	-96	-96	-96	-96	-96	-96
1457	0	13	15	1	0	11	-1.99032	-1.99032	9.04	-2.95833	-2.95833	0	0	1	-2.95833	-1.99032	0	-2.95833	-1.99032	0	0	1	0	3	3	4	-96	-96	-96	-96	-96	-96	1	-96	-96	-96	-96	-96	-96	-96
1458	1	13	15	1	1	15.25	2.25968	2.25968	13.31	1.31168	1.31168	0	0	1	1.31168	2.25968	0	1.31168	2.25968	0	0	1	0	5	5	6	-96	-96	-96	-96	-96	-96	-96	-96	-96	1	-96	-96	-96	-96
1459	0	13	15	1	0	11.5	-1.49032	-1.49032	8.78	-3.21833	-3.21833	0	0	1	-3.21833	-1.49032	0	-3.21833	-1.49032	0	1	4	1	2	2	1	-96	-96	-96	-96	1	-96	-96	-96	-96	-96	-96	-96	-96	-96
1460	0	13	16	1	0	12.5	-0.490316	-0.490316	12.72	0.721675	0.721675	0	0	2	1.44335	-0.980632	0	0.721675	-0.490316	0	0	1	0	13	13	16	-99	-96	-99	-96	-99	-96	-99	-96	-99	1	-99	-96	-99	1
1461	0	13	15	1	0	12	-0.990316	-0.990316	5.59	-6.40832	-6.40832	0	0	2	-12.8166	-1.98063	0	-12.8166	-1.98063	0	1	2	1	12	12	3	-96	-96	1	-96	-96	-96	-96	1	-96	-96	-96	-96	-96	-96
1462	1	13	15	1	1	18	5.00968	5.00968	8.69	-3.30832	-3.30832	1	1	0	0	0	0	0	0	0	0	1	0	12	12	9	-96	-96	-96	-96	-96	-96	-96	-96	-96	-96	-96	-96	-96	-96
1463	0	13	16	1	0	13	0.009684	0.009684	6.42	-5.57832	-5.57832	0	0	2	-11.1566	0.019368	0	-11.1566	0.019368	0	1	2	1	10	10	6	-96	-96	-96	-96	1	-96	-96	-96	1	-96	-96	-96	-96	-96
1464	1	13	16	1	1	17.5	4.50968	4.50968	15.73	3.73168	3.73168	1	1	0	0	0	0	0	0	0	1	4	1	9	9	5	-96	-96	-96	-96	-96	-96	-96	-96	-96	-96	-96	-96	-96	-96
1465	1	13	16	1	1	11.25	-1.74032	-1.74032	8.65	-3.34832	-3.34832	0	0	5	-16.7416	-8.70158	0	-13.3933	-6.96126	0	0	1	0	7	7	3	-96	1	-96	-96	-96	1	-96	1	-96	-96	-96	1	-96	1
1466	0	13	15	1	0	12	-0.990316	-0.990316	3.85	-8.14832	-8.14832	1	1	3	-24.445	-2.97095	3	-24.445	-2.97095	3	0	1	0	15	15	7	-96	-96	-96	-96	1	1	-96	-96	-96	1	-96	-96	-96	-96
1467	0	13	16	1	0	10.5	-2.49032	-2.49032	10.11	-1.88833	-1.88833	0	0	1	-1.88833	-2.49032	0	-1.88833	-2.49032	0	0	1	0	4	4	1	-96	1	-96	-96	-96	-96	0	-96	-96	-96	-96	-96	-96	-96
1468	1	13	15	1	1	10.75	-2.24032	-2.24032	9.83	-2.16832	-2.16832	0	0	3	-6.50497	-6.72095	0	-4.33665	-4.48063	0	0	1	0	18	18	17	-96	-96	-96	-96	-96	-96	-96	-96	1	1	-96	-96	1	-96
1469	0	13	15	1	0	11.5	-1.49032	-1.49032	11.28	-0.718325	-0.718325	0	0	1	-0.718325	-1.49032	0	-0.718325	-1.49032	0	0	1	0	9	9	4	-96	0	-96	-96	-96	-96	1	-96	-96	-96	-96	-96	-96	-96
1470	0	13	16	1	0	11.25	-1.74032	-1.74032	7.39	-4.60832	-4.60832	1	1	3	-13.825	-5.22095	3	-13.825	-5.22095	3	1	2	1	35	35	28	-96	-96	-96	-96	1	1	-96	-96	-96	1	-96	-96	-96	-96
1471	1	13	15	1	1	10.5	-2.49032	-2.49032	5.72	-6.27832	-6.27832	1	1	3	-18.835	-7.47095	3	-6.27832	-2.49032	1	0	1	0	#NULL!	11	16	-96	-96	-96	-96	-96	-96	-96	-96	1	-96	-96	-96	1	1
1472	1	13	15	1	1	12.75	-0.240316	-0.240316	33.06	21.0617	21.0617	0	0	0	0	0	0	0	0	0	0	1	0	7	7	6	-96	-96	-96	0	-96	-96	-96	-96	-96	0	-96	-96	-96	-96
1473	0	13	16	1	0	12	-0.990316	-0.990316	10.82	-1.17832	-1.17832	0	0	2	-2.35665	-1.98063	0	-2.35665	-1.98063	0	0	1	0	9	9	24	-96	-96	-96	-96	-96	-96	-96	-96	1	1	-96	-96	-96	-96
1474	1	13	15	1	1	10.25	-2.74032	-2.74032	14.17	2.17168	2.17168	0	0	1	2.17168	-2.74032	0	2.17168	-2.74032	0	0	1	0	6	6	6	-96	-96	1	-96	-96	-96	-96	-96	-96	-96	-96	-96	-96	-96
1475	1	13	16	1	1	12.5	-0.490316	-0.490316	11.89	-0.108325	-0.108325	0	0	0	0	0	0	0	0	0	1	2	1	2	2	6	-96	-96	-96	-96	-96	-96	-96	-96	-96	-96	-96	-96	-96	-96
1476	1	13	15	1	1	10.75	-2.24032	-2.24032	17.96	5.96168	5.96168	0	0	2	11.9234	-4.48063	0	11.9234	-4.48063	0	1	2	1	12	12	16	-96	-96	-96	-96	-96	-96	-96	-96	1	1	-96	-96	-96	-96
1477	1	13	16	1	1	18	5.00968	5.00968	25.7	13.7017	13.7017	0	0	0	0	0	0	0	0	0	1	2	1	0	0	4	-99	-96	-99	0	-99	-96	-99	-96	-99	-96	-99	-96	-99	-96
1478	1	13	16	1	1	12	-0.990316	-0.990316	4.31	-7.68832	-7.68832	1	1	1	-7.68832	-0.990316	1	-7.68832	-0.990316	1	0	1	0	14	14	21	-99	-96	-99	-96	-99	-96	-99	-96	-99	1	-99	-96	-99	-96
1479	1	13	15	1	1	18	5.00968	5.00968	20.05	8.05168	8.05168	0	0	1	8.05168	5.00968	0	8.05168	5.00968	0	0	1	0	6	6	4	1	-96	-96	-96	-96	-96	-96	-96	-96	-96	-96	-96	-96	-96
1480	0	13	16	1	0	9.75	-3.24032	-3.24032	10.84	-1.15832	-1.15832	0	0	0	0	0	0	0	0	0	0	1	0	4	4	3	-96	-96	-96	-96	-96	-96	-96	-96	-96	-96	-96	-96	-96	-96
1481	0	13	15	1	0	9.75	-3.24032	-3.24032	9.75	-2.24832	-2.24832	0	0	1	-2.24832	-3.24032	0	-2.24832	-3.24032	0	1	4	1	10	10	5	-96	0	-96	1	-96	-96	-96	-96	0	-96	0	-96	-96	-96
1482	0	13	16	1	0	#NULL!	#NULL!	-1.41155	6.27	-5.72832	-5.72832	#NULL!	0	0	0	0	0	0	0	0	0	1	0	#NULL!	7	5	-96	-96	-96	-96	-96	-96	-96	-96	-96	-96	-96	-96	-96	-96
1483	0	13	15	1	0	18	5.00968	5.00968	10.65	-1.34832	-1.34832	0	0	0	0	0	0	0	0	0	0	1	0	12	12	9	-96	-96	-96	-96	-96	-96	-96	-96	-96	-96	-96	-96	-96	-96
1484	1	13	15	1	1	18	5.00968	5.00968	14.32	2.32168	2.32168	0	0	0	0	0	0	0	0	0	0	1	0	8	8	3	-96	-96	-96	-96	-96	-96	-96	-96	-96	-96	-96	-96	-96	-96
1485	1	13	16	1	1	16.75	3.75968	3.75968	21.23	9.23168	9.23168	0	0	3	27.695	11.2791	0	18.4634	7.51937	0	1	2	1	7	7	6	1	1	-96	-96	-96	-96	-96	-96	-96	-96	-96	-96	1	-96
1486	0	13	15	2	0	18	5.00968	5.00968	28.04	16.0417	16.0417	0	0	0	0	0	0	0	0	0	0	1	0	1	1	1	-96	-96	-96	-96	-96	-96	-96	-96	-96	-96	-96	-96	-96	-96
1487	0	13	15	2	0	9.75	-3.24032	-3.24032	13.98	1.98168	1.98168	0	0	0	0	0	0	0	0	0	0	1	0	16	16	20	-96	-96	-96	-96	-96	-96	-96	-96	0	-96	-96	-96	-96	-96
1488	1	13	16	2	2	16	3.00968	3.00968	14.96	2.96168	2.96168	0	0	0	0	0	0	0	0	0	0	1	0	0	0	0	-96	-96	-96	-96	-96	-96	-96	-96	-96	-96	-96	-96	-96	-96
1489	0	13	16	2	0	13	0.009684	0.009684	16.2	4.20167	4.20167	0	0	1	4.20167	0.009684	0	4.20167	0.009684	0	0	1	0	10	10	10	-96	-96	-96	-96	-96	-96	-96	1	-96	-96	-96	-96	-96	-96
1490	0	14	15	2	0	11.5	-1.49032	-1.49032	9.58	-2.41832	-2.41832	0	0	2	-4.83665	-2.98063	0	-4.83665	-2.98063	0	0	1	0	18	18	17	-96	-96	-96	1	-96	-96	-96	-96	1	-96	-96	-96	-96	-96
1491	0	14	16	2	0	16.75	3.75968	3.75968	17.04	5.04167	5.04167	0	0	1	5.04167	3.75968	0	5.04167	3.75968	0	0	1	0	5	5	7	-96	1	-96	-96	-96	-96	-96	-96	-96	-96	-96	-96	-96	-96
1492	0	14	16	2	0	13	0.009684	0.009684	13.47	1.47168	1.47168	0	0	0	0	0	0	0	0	0	0	1	0	4	4	5	-96	-96	-96	-96	-96	-96	-96	-96	-96	-96	-96	-96	-96	-96
1493	1	14	16	2	2	13	0.009684	0.009684	14.94	2.94168	2.94168	0	0	0	0	0	0	0	0	0	1	2	1	6	6	8	-96	-96	-96	-96	-96	-96	-96	-96	-96	-96	-96	-96	-96	-96
1494	1	14	16	2	2	15.75	2.75968	2.75968	12.65	0.651675	0.651675	0	0	1	0.651675	2.75968	0	0.651675	2.75968	0	0	1	0	12	12	1	1	-96	-96	-96	-96	-96	-96	-96	-96	-96	-96	-96	-96	-96
1495	0	14	16	2	0	9.75	-3.24032	-3.24032	6.94	-5.05832	-5.05832	1	1	1	-5.05832	-3.24032	1	-5.05832	-3.24032	1	1	2	1	6	6	10	-96	-96	-96	-96	-96	-96	1	-96	-96	-96	-96	-96	-96	-96
1496	1	14	16	2	2	11	-1.99032	-1.99032	10.71	-1.28832	-1.28832	0	0	0	0	0	0	0	0	0	0	1	0	5	5	3	-96	-96	-96	-96	-96	-96	-96	-96	-96	-96	-96	-96	-96	-96
1497	1	14	16	2	2	18	5.00968	5.00968	25.73	13.7317	13.7317	0	0	0	0	0	0	0	0	0	0	1	0	16	16	8	-96	-96	-96	-96	-96	-96	-96	-96	-96	-96	0	-96	-96	-96
1498	0	14	16	2	0	11.5	-1.49032	-1.49032	10.68	-1.31832	-1.31832	0	0	0	0	0	0	0	0	0	0	1	0	4	4	5	-96	-96	-96	-96	-96	-96	-96	-96	-96	-96	-96	-96	-96	-96
1499	0	14	16	2	0	11.25	-1.74032	-1.74032	9.07	-2.92832	-2.92832	0	0	0	0	0	0	0	0	0	0	1	0	5	5	5	-96	-96	-96	-96	-96	-96	-96	-96	-96	-96	-96	-96	-96	-96
1500	1	14	16	2	2	13	0.009684	0.009684	14.78	2.78167	2.78167	0	0	0	0	0	0	0	0	0	1	7	1	10	10	6	-96	-96	-96	-96	-96	-96	-96	-96	-96	-96	-96	-96	-96	-96
1501	0	14	16	2	0	11.75	-1.24032	-1.24032	11.86	-0.138325	-0.138325	0	0	3	-0.414975	-3.72095	0	-0.414975	-3.72095	0	0	1	0	23	23	24	-96	1	-96	-96	-96	-96	-96	-96	1	1	-96	-96	-96	-96
1502	1	14	16	2	2	12	-0.990316	-0.990316	12.39	0.391675	0.391675	0	0	0	0	0	0	0	0	0	0	1	0	8	8	5	0	-96	-96	-96	-96	-96	-96	-96	0	-96	-96	-96	-96	-96
1503	1	14	16	2	2	13.75	0.759684	0.759684	12.05	0.051675	0.051675	0	0	2	0.10335	1.51937	0	0.10335	1.51937	0	0	1	0	8	8	9	-99	1	-99	-96	-99	-96	-99	-96	-99	1	-99	-96	-99	-96
1504	1	14	16	2	2	11.5	-1.49032	-1.49032	6.67	-5.32832	-5.32832	0	0	0	0	0	0	0	0	0	1	4	1	7	7	4	-96	-96	-96	-96	-96	-96	-96	-96	-96	-96	-96	-96	-96	-96
1505	1	14	16	2	2	18	5.00968	5.00968	13.69	1.69168	1.69168	0	0	0	0	0	0	0	0	0	0	1	0	5	5	3	-96	-96	-96	-96	-96	-96	-96	-96	-96	-96	-96	-96	-96	-96
1506	1	14	16	2	2	12.75	-0.240316	-0.240316	31.2	19.2017	19.2017	0	0	1	19.2017	-0.240316	0	19.2017	-0.240316	0	0	1	0	8	8	9	1	0	-96	-96	-96	-96	-96	-96	-96	-96	-96	-96	-96	-96
1507	1	14	16	2	2	15	2.00968	2.00968	14.6	2.60168	2.60168	0	0	0	0	0	0	0	0	0	0	1	0	6	6	2	-96	-96	-96	-96	-96	-96	-96	-96	-96	-96	-96	-96	-96	-96
1508	1	14	16	2	2	18	5.00968	5.00968	15.78	3.78167	3.78167	0	0	1	3.78167	5.00968	0	3.78167	5.00968	0	0	1	0	5	5	8	-96	-96	1	-96	-96	-96	-96	0	-96	-96	-96	-96	-96	-96
1509	1	14	16	2	2	11.5	-1.49032	-1.49032	7.23	-4.76832	-4.76832	1	1	2	-9.53665	-2.98063	2	-9.53665	-2.98063	2	0	1	0	6	6	5	-96	-96	-96	-96	-96	-96	1	-96	-96	1	-96	-96	-96	-96
1510	1	14	17	2	2	13.25	0.259684	0.259684	8.15	-3.84832	-3.84832	0	0	1	-3.84832	0.259684	0	-3.84832	0.259684	0	1	4	1	23	23	15	-96	-96	-96	-96	-96	-96	-96	-96	-96	1	-96	-96	-96	-96
1511	1	14	16	2	2	13.25	0.259684	0.259684	15.62	3.62167	3.62167	0	0	1	3.62167	0.259684	0	3.62167	0.259684	0	0	1	0	4	4	5	-96	-96	1	-96	-96	-96	-96	-96	-96	-96	-96	-96	-96	-96
1512	1	14	16	2	2	15.25	2.25968	2.25968	23.13	11.1317	11.1317	0	0	1	11.1317	2.25968	0	11.1317	2.25968	0	0	1	0	5	5	9	-96	-96	0	-96	-96	-96	-96	-96	-96	1	-96	-96	-96	-96
1513	0	14	16	2	0	16	3.00968	3.00968	23.8	11.8017	11.8017	1	1	3	35.405	9.02905	3	35.405	9.02905	3	1	5	1	6	6	5	-96	-96	-96	-96	1	1	1	-96	-96	-96	-96	-96	-96	-96
1514	0	14	16	2	0	12	-0.990316	-0.990316	8.94	-3.05832	-3.05832	1	1	0	0	0	0	0	0	0	1	4	1	5	5	4	-96	-96	-96	-96	0	-96	-96	-96	-96	-96	-96	-96	-96	-96
1515	0	14	16	2	0	10.5	-2.49032	-2.49032	1.19	-10.8083	-10.8083	1	1	2	-21.6166	-4.98063	2	-21.6166	-4.98063	2	1	2	1	14	14	11	-96	-96	-96	1	0	1	-96	-96	-96	0	-96	-96	-96	-96
1516	0	14	16	2	0	12.25	-0.740316	-0.740316	11.74	-0.258325	-0.258325	0	0	2	-0.51665	-1.48063	0	-0.51665	-1.48063	0	0	1	0	4	4	5	-96	1	-96	-96	-96	-96	-96	-96	1	-96	-96	-96	-96	-96
1517	1	14	16	2	2	9.25	-3.74032	-3.74032	12.61	0.611675	0.611675	0	0	0	0	0	0	0	0	0	0	1	0	11	11	9	-96	-96	-96	-96	-96	-96	-96	-96	-96	-96	-96	-96	-96	-96
1518	0	14	16	2	0	12	-0.990316	-0.990316	19.4	7.40167	7.40167	0	0	0	0	0	0	0	0	0	0	1	0	4	4	0	-96	-96	-96	-96	-96	-96	-96	-96	-96	-96	-96	-96	-96	-96
1519	0	14	16	2	0	10.75	-2.24032	-2.24032	9.61	-2.38833	-2.38833	0	0	0	0	0	0	0	0	0	0	1	0	11	11	6	-96	-96	-96	-96	-96	-96	-96	-96	-96	-96	-96	-96	-96	-96
1520	0	14	16	2	0	12.75	-0.240316	-0.240316	27.34	15.3417	15.3417	0	0	3	46.025	-0.720948	0	46.025	-0.720948	0	0	1	0	7	7	9	-96	-96	-96	-96	-96	-96	1	-96	1	-96	-96	1	-96	-96
1521	1	14	16	2	2	15	2.00968	2.00968	7.65	-4.34832	-4.34832	0	0	1	-4.34832	2.00968	0	-4.34832	2.00968	0	0	1	0	14	14	8	-96	1	-96	-96	-96	-96	-96	-96	-96	0	-96	-96	-96	-96
1522	0	14	16	2	0	14	1.00968	1.00968	9.87	-2.12833	-2.12833	0	0	0	0	0	0	0	0	0	0	1	0	10	10	4	-96	-96	-96	-96	-96	-96	-96	-96	-96	-96	-96	-96	-96	-96
1523	1	14	16	2	2	11.5	-1.49032	-1.49032	11.49	-0.508325	-0.508325	0	0	3	-1.52497	-4.47095	0	-1.01665	-2.98063	0	1	4	1	11	11	9	#NULL!	1	#NULL!	-96	#NULL!	1	#NULL!	-96	#NULL!	-96	#NULL!	-96	#NULL!	1
1524	0	14	16	2	0	10	-2.99032	-2.99032	17.55	5.55168	5.55168	0	0	3	16.655	-8.97095	0	16.655	-8.97095	0	1	2	1	14	14	13	-96	-96	-96	-96	1	1	-96	-96	-96	-96	1	-96	-96	-96
1525	1	14	16	2	2	11.75	-1.24032	-1.24032	7.05	-4.94832	-4.94832	0	0	0	0	0	0	0	0	0	0	1	0	4	4	4	-96	-96	-96	-96	-96	-96	-96	-96	-96	-96	-96	-96	-96	-96
1526	0	14	16	2	0	12.25	-0.740316	-0.740316	4.41	-7.58832	-7.58832	1	1	8	-60.7066	-5.92253	8	-45.5299	-4.4419	6	0	1	0	12	12	13	1	-96	-96	-96	1	1	1	1	-96	-96	1	-96	1	1
1527	1	14	16	2	2	15.5	2.50968	2.50968	14.79	2.79167	2.79167	0	0	0	0	0	0	0	0	0	0	1	0	5	5	7	-99	-96	-99	-96	-99	-96	-99	-96	-99	-96	-99	-96	-99	-96
1528	0	14	16	2	0	12	-0.990316	-0.990316	8.76	-3.23832	-3.23832	0	0	2	-6.47665	-1.98063	0	-3.23832	-0.990316	0	0	1	0	7	7	6	-96	-96	-96	-96	-96	-96	1	-96	-96	-96	-96	-96	-96	1
1529	0	14	16	2	0	11.5	-1.49032	-1.49032	8.98	-3.01832	-3.01832	0	0	1	-3.01832	-1.49032	0	0	0	0	0	1	0	9	9	5	-96	-96	-96	-96	-96	-96	-96	-96	-96	-96	-96	-96	1	-96
1530	1	14	16	2	2	11.5	-1.49032	-1.49032	10	-1.99832	-1.99832	0	0	0	0	0	0	0	0	0	0	1	0	6	6	1	-96	-96	-96	-96	-96	-96	-96	-96	-96	-96	-96	-96	-96	-96
1531	1	14	16	2	2	13	0.009684	0.009684	9.96	-2.03832	-2.03832	0	0	0	0	0	0	0	0	0	0	1	0	12	12	5	-96	-96	-96	-96	-96	-96	-96	-96	-96	-96	-96	-96	-96	-96
1532	1	14	16	2	2	15.5	2.50968	2.50968	10.65	-1.34832	-1.34832	0	0	2	-2.69665	5.01937	0	-2.69665	5.01937	0	1	2	1	8	8	9	1	1	-96	-96	-96	-96	-96	-96	-96	0	-96	-96	-96	-96
1533	0	14	16	2	0	11.5	-1.49032	-1.49032	15.73	3.73168	3.73168	0	0	2	7.46335	-2.98063	0	7.46335	-2.98063	0	0	1	0	6	6	9	-99	-96	-99	-96	-99	1	-99	1	-99	-96	-99	-96	-99	-96
1534	1	14	16	2	2	12.5	-0.490316	-0.490316	16.27	4.27168	4.27168	0	0	2	8.54335	-0.980632	0	4.27168	-0.490316	0	0	1	0	15	15	10	-96	-96	-96	-96	-96	-96	-96	-96	0	1	-96	-96	-96	1
1535	0	14	16	2	0	12.5	-0.490316	-0.490316	10.34	-1.65832	-1.65832	0	0	0	0	0	0	0	0	0	0	1	0	12	12	12	-96	-96	-96	-96	-96	-96	-96	-96	-96	-96	-96	-96	-96	-96
1536	1	14	16	2	2	15	2.00968	2.00968	9.34	-2.65832	-2.65832	0	0	2	-5.31665	4.01937	0	-5.31665	4.01937	0	0	1	0	13	13	7	-96	1	-96	-96	-96	-96	-96	-96	1	-96	-96	-96	-96	-96
1537	0	14	16	2	0	11.5	-1.49032	-1.49032	11.9	-0.098325	-0.098325	0	0	2	-0.19665	-2.98063	0	-0.19665	-2.98063	0	1	2	1	13	13	22	-96	-96	-96	-96	-96	-96	-96	-96	1	1	-96	-96	-96	-96
1538	1	14	16	2	2	14.75	1.75968	1.75968	36.28	24.2817	24.2817	0	0	1	24.2817	1.75968	0	24.2817	1.75968	0	0	1	0	7	7	2	-96	-96	-96	-96	-96	-96	-96	-96	1	-96	-96	-96	-96	-96
1539	1	14	16	2	2	16	3.00968	3.00968	19.3	7.30168	7.30168	0	0	0	0	0	0	0	0	0	0	1	0	2	2	1	-96	-96	-96	-96	-96	-96	-96	-96	-96	-96	-96	-96	-96	-96
1540	0	14	16	2	0	13	0.009684	0.009684	13.57	1.57168	1.57168	0	0	0	0	0	0	0	0	0	0	1	0	11	11	3	-96	-96	-96	-96	-96	-96	-96	-96	0	-96	-96	-96	-96	-96
1541	1	14	16	2	2	11	-1.99032	-1.99032	6.45	-5.54832	-5.54832	0	0	0	0	0	0	0	0	0	0	1	0	4	4	6	-96	-96	-96	-96	-96	-96	-96	-96	-96	-96	-96	-96	-96	-96
1542	1	14	16	2	2	11.75	-1.24032	-1.24032	6.52	-5.47832	-5.47832	0	0	1	-5.47832	-1.24032	0	-5.47832	-1.24032	0	0	1	0	8	8	3	-96	1	-96	-96	-96	-96	-96	-96	-96	-96	-96	-96	-96	-96
1543	0	14	16	2	0	13	0.009684	0.009684	6.86	-5.13832	-5.13832	0	0	0	0	0	0	0	0	0	0	1	0	3	3	3	-96	-96	-96	-96	0	-96	-96	-96	-96	-96	-96	-96	-96	-96
1544	0	14	16	2	0	13.5	0.509684	0.509684	10.27	-1.72832	-1.72832	0	0	0	0	0	0	0	0	0	1	2	1	5	5	6	-96	-96	-96	-96	-96	-96	-96	-96	-96	-96	-96	-96	-96	-96
1545	0	14	16	2	0	13	0.009684	0.009684	24.03	12.0317	12.0317	0	0	0	0	0	0	0	0	0	0	1	0	8	8	4	-96	-96	-96	-96	-96	-96	-96	-96	-96	-96	-96	-96	-96	-96
1546	0	14	16	2	0	9.75	-3.24032	-3.24032	7.38	-4.61832	-4.61832	1	1	0	0	0	0	0	0	0	0	1	0	8	8	3	0	-96	-96	-96	-96	-96	-96	-96	-96	-96	-96	-96	-96	-96
1547	1	14	16	2	2	12.5	-0.490316	-0.490316	6.19	-5.80832	-5.80832	1	1	0	0	0	0	0	0	0	0	1	0	8	8	11	-96	-96	-96	-96	-96	-96	-96	-96	-96	-96	-96	-96	-96	-96
1548	1	14	16	2	2	13	0.009684	0.009684	11.79	-0.208325	-0.208325	0	0	0	0	0	0	0	0	0	0	1	0	3	3	0	-96	-96	-96	-96	-96	0	-96	-96	-96	-96	-96	-96	-96	-96
1549	0	14	16	2	0	14.75	1.75968	1.75968	15.2	3.20167	3.20167	0	0	2	6.40335	3.51937	0	6.40335	3.51937	0	0	1	0	20	20	13	-96	-96	-96	-96	-96	-96	-96	-96	1	1	-96	-96	-96	-96
1550	0	14	16	2	0	16.5	3.50968	3.50968	14.96	2.96168	2.96168	0	0	0	0	0	0	0	0	0	0	1	0	7	7	0	-96	-96	-96	-96	-96	-96	-96	-96	-96	-96	-96	-96	-96	-96
1551	0	14	16	2	0	10.5	-2.49032	-2.49032	6.89	-5.10832	-5.10832	0	0	0	0	0	0	0	0	0	0	1	0	11	11	6	-96	-96	-96	-96	-96	-96	-96	-96	-96	-96	-96	-96	-96	-96
1552	0	14	16	2	0	11.5	-1.49032	-1.49032	7.67	-4.32832	-4.32832	0	0	1	-4.32832	-1.49032	0	-4.32832	-1.49032	0	0	1	0	4	4	3	1	-96	-96	-96	-96	-96	-96	-96	-96	-96	-96	-96	-96	-96
1553	0	14	16	2	0	15.5	2.50968	2.50968	18.64	6.64168	6.64168	0	0	1	6.64168	2.50968	0	6.64168	2.50968	0	1	5	1	2	2	7	-96	-96	-96	-96	-96	-96	-96	-96	-96	-96	-96	1	-96	-96
1554	1	14	16	2	2	12	-0.990316	-0.990316	9.17	-2.82832	-2.82832	0	0	1	-2.82832	-0.990316	0	0	0	0	0	1	0	17	17	9	-96	-96	-96	-96	-96	-96	-96	-96	-96	-96	-96	-96	-96	1
1555	0	14	16	2	0	10.5	-2.49032	-2.49032	12.2	0.201675	0.201675	0	0	0	0	0	0	0	0	0	0	1	0	6	6	7	-96	-96	-96	-96	-96	-96	-96	-96	-96	-96	-96	-96	-96	-96
1556	0	14	16	2	0	11.5	-1.49032	-1.49032	12.57	0.571675	0.571675	0	0	1	0.571675	-1.49032	0	0.571675	-1.49032	0	1	2	1	3	3	4	-96	-96	-96	-96	-96	-96	1	0	-96	-96	-96	-96	-96	-96
1557	0	14	16	2	0	12.75	-0.240316	-0.240316	10.72	-1.27832	-1.27832	1	1	1	-1.27832	-0.240316	1	-1.27832	-0.240316	1	1	2	1	13	13	12	-96	-96	-96	-96	-96	-96	-96	-96	1	-96	-96	-96	-96	-96
1558	0	14	16	2	0	12.25	-0.740316	-0.740316	10.69	-1.30832	-1.30832	0	0	2	-2.61665	-1.48063	0	-2.61665	-1.48063	0	0	1	0	9	9	7	-96	1	-96	-96	-96	0	-96	-96	1	0	-96	-96	-96	-96
1559	0	14	16	2	0	11.5	-1.49032	-1.49032	5.18	-6.81832	-6.81832	0	0	1	-6.81832	-1.49032	0	-6.81832	-1.49032	0	1	4	1	9	9	5	-96	-96	-96	-96	-96	-96	-96	-96	1	-96	-96	-96	-96	-96
1560	1	14	16	2	2	15	2.00968	2.00968	7.45	-4.54832	-4.54832	0	0	4	-18.1933	8.03874	0	-18.1933	8.03874	0	1	2	1	17	17	9	-96	1	-96	-96	-96	-96	-96	-96	1	1	1	-96	-96	-96
1561	0	14	16	2	0	11.5	-1.49032	-1.49032	15.11	3.11167	3.11167	1	1	1	3.11167	-1.49032	1	3.11167	-1.49032	1	1	2	1	9	9	6	-99	-96	-99	-96	-99	-96	-99	-96	-99	1	-99	-96	-99	-96
1562	1	14	16	2	2	14.5	1.50968	1.50968	16.76	4.76168	4.76168	0	0	0	0	0	0	0	0	0	0	1	0	3	3	1	-96	-96	-96	-96	-96	-96	-96	-96	-96	-96	-96	-96	-96	-96
1563	0	14	16	2	0	11.5	-1.49032	-1.49032	6.2	-5.79832	-5.79832	0	0	3	-17.395	-4.47095	0	-17.395	-4.47095	0	1	4	1	13	13	25	-96	-96	-96	-96	1	1	-96	-96	-96	1	-96	-96	-96	-96
1564	1	14	17	2	2	12	-0.990316	-0.990316	19.91	7.91168	7.91168	0	0	1	7.91168	-0.990316	0	7.91168	-0.990316	0	0	1	0	9	9	2	-96	1	-96	-96	-96	-96	-96	-96	-96	-96	-96	-96	-96	-96
1565	0	14	16	2	0	17.5	4.50968	4.50968	8.54	-3.45833	-3.45833	0	0	1	-3.45833	4.50968	0	-3.45833	4.50968	0	1	4	1	10	10	2	-96	-96	0	0	1	-96	-96	-96	-96	-96	-96	-96	-96	-96
1566	1	14	16	2	2	14.5	1.50968	1.50968	12.92	0.921675	0.921675	0	0	0	0	0	0	0	0	0	1	2	1	5	5	6	-96	-96	-96	-96	-96	-96	-96	-96	-96	-96	0	0	-96	-96
1567	1	14	16	2	2	15.5	2.50968	2.50968	23.58	11.5817	11.5817	0	0	0	0	0	0	0	0	0	0	1	0	3	3	3	-99	-96	-99	-96	-99	0	-99	-96	-99	-96	-99	-96	-99	-96
1568	0	14	16	2	0	14.75	1.75968	1.75968	5.87	-6.12832	-6.12832	0	0	1	-6.12832	1.75968	0	-6.12832	1.75968	0	0	1	0	6	6	5	-96	-96	-96	1	-96	-96	-96	-96	-96	-96	-96	-96	-96	-96
1569	1	14	16	2	2	12.5	-0.490316	-0.490316	10.23	-1.76832	-1.76832	0	0	1	-1.76832	-0.490316	0	-1.76832	-0.490316	0	0	1	0	9	9	6	-96	1	-96	-96	-96	-96	-96	-96	-96	-96	-96	-96	-96	-96
1570	1	14	16	2	2	11.5	-1.49032	-1.49032	18.18	6.18168	6.18168	0	0	0	0	0	0	0	0	0	0	1	0	9	9	8	-96	-96	-96	-96	-96	-96	-96	-96	-96	-96	-96	-96	-96	-96
1571	0	14	16	2	0	12.25	-0.740316	-0.740316	16.48	4.48168	4.48168	0	0	0	0	0	0	0	0	0	0	1	0	7	7	5	0	-96	-96	-96	-96	-96	-96	0	-96	-96	-96	-96	-96	-96
1572	1	14	16	2	2	14	1.00968	1.00968	39.23	27.2317	27.2317	0	0	2	54.4633	2.01937	0	54.4633	2.01937	0	0	1	0	24	24	18	-96	-96	-96	-96	-96	0	-96	-96	1	1	-96	-96	-96	-96
1573	0	14	16	2	0	12.75	-0.240316	-0.240316	9.48	-2.51832	-2.51832	0	0	0	0	0	0	0	0	0	0	1	0	3	3	3	-96	-96	-96	-96	-96	-96	-96	-96	-96	-96	-96	-96	-96	-96
1574	1	14	16	2	2	12.25	-0.740316	-0.740316	12.32	0.321675	0.321675	0	0	1	0.321675	-0.740316	0	0.321675	-0.740316	0	0	1	0	5	5	6	1	-96	-96	-96	-96	-96	-96	-96	-96	-96	-96	-96	-96	-96
1575	1	14	17	2	2	11	-1.99032	-1.99032	12.78	0.781675	0.781675	0	0	2	1.56335	-3.98063	0	1.56335	-3.98063	0	1	4	1	9	9	17	-96	-96	-96	-96	-96	-96	-96	-96	1	0	1	-96	-96	-96
1576	0	14	16	2	0	13	0.009684	0.009684	7.7	-4.29832	-4.29832	0	0	3	-12.895	0.029052	0	-12.895	0.029052	0	0	1	0	4	4	3	1	1	-96	-96	1	-96	-96	-96	-96	-96	-96	-96	-96	-96
1577	0	14	16	2	0	18	5.00968	5.00968	20.35	8.35168	8.35168	0	0	0	0	0	0	0	0	0	0	1	0	2	2	4	-96	-96	-96	-96	-96	-96	-96	-96	-96	-96	-96	-96	-96	-96
1578	1	14	16	2	2	11	-1.99032	-1.99032	16.21	4.21168	4.21168	0	0	0	0	0	0	0	0	0	0	1	0	6	6	5	-96	-96	-96	-96	-96	-96	-96	-96	-96	-96	-96	-96	-96	-96
1579	1	14	16	2	2	10.5	-2.49032	-2.49032	12.26	0.261675	0.261675	0	0	0	0	0	0	0	0	0	0	1	0	9	9	7	-96	-96	-96	-96	-96	-96	-96	-96	-96	-96	-96	-96	-96	-96
1580	1	14	16	2	2	14	1.00968	1.00968	15.02	3.02168	3.02168	0	0	1	3.02168	1.00968	0	3.02168	1.00968	0	0	1	0	12	12	5	-96	-96	-96	-96	-96	-96	1	-96	-96	-96	-96	-96	-96	-96
1581	1	14	16	2	2	10.75	-2.24032	-2.24032	15.78	3.78167	3.78167	0	0	0	0	0	0	0	0	0	0	1	0	4	4	12	-96	-96	-96	-96	0	-96	-96	0	-96	-96	-96	-96	-96	-96
1582	1	14	16	2	2	12.5	-0.490316	-0.490316	8.86	-3.13833	-3.13833	0	0	0	0	0	0	0	0	0	0	1	0	5	5	3	-96	-96	-96	-96	-96	-96	-96	-96	-96	-96	-96	-96	-96	-96
1583	1	14	16	2	2	9.5	-3.49032	-3.49032	12.52	0.521675	0.521675	0	0	1	0.521675	-3.49032	0	0.521675	-3.49032	0	0	1	0	10	10	7	-96	-96	-96	-96	1	-96	-96	-96	-96	-96	-96	-96	-96	-96
1584	0	14	17	2	0	11.5	-1.49032	-1.49032	5.89	-6.10832	-6.10832	1	1	0	0	0	0	0	0	0	0	1	0	11	11	7	-99	-96	-99	-96	-99	-96	-99	-96	-99	-96	-99	-96	-99	-96
1585	0	14	16	2	0	13.25	0.259684	0.259684	13.17	1.17168	1.17168	0	0	0	0	0	0	0	0	0	0	1	0	5	5	8	-99	-96	-99	-96	-99	-96	-99	-96	-99	-96	-99	-96	-99	-96
1586	1	14	16	2	2	14.5	1.50968	1.50968	8.13	-3.86832	-3.86832	0	0	0	0	0	0	0	0	0	1	4	1	7	7	2	-96	-96	-96	-96	-96	-96	-96	-96	-96	-96	-96	-96	-96	-96
1587	0	14	16	2	0	13	0.009684	0.009684	12.57	0.571675	0.571675	0	0	0	0	0	0	0	0	0	1	2	1	3	3	3	-99	-96	-99	-96	-99	-96	-99	-96	-99	-96	-99	-96	-99	-96
1588	0	14	16	2	0	12.5	-0.490316	-0.490316	6.26	-5.73832	-5.73832	1	1	2	-11.4766	-0.980632	2	-11.4766	-0.980632	2	1	2	1	8	8	6	-96	-96	-96	-96	0	-96	1	1	-96	-96	-96	-96	-96	-96
1589	1	14	16	2	2	18	5.00968	5.00968	31.3	19.3017	19.3017	0	0	0	0	0	0	0	0	0	0	1	0	5	5	9	-96	-96	-96	-96	-96	-96	-96	-96	-96	-96	-96	-96	-96	-96
1590	1	14	16	2	2	12.25	-0.740316	-0.740316	13.9	1.90168	1.90168	0	0	3	5.70503	-2.22095	0	5.70503	-2.22095	0	0	1	0	6	6	4	1	1	-96	-96	-96	-96	-96	-96	1	-96	-96	-96	-96	-96
1591	0	14	16	2	0	16	3.00968	3.00968	6.83	-5.16832	-5.16832	0	0	5	-25.8416	15.0484	0	-15.505	9.02905	0	1	4	1	12	12	7	0	-96	-96	1	1	-96	1	-96	-96	-96	-96	-96	1	1
1592	0	14	16	2	0	9	-3.99032	-3.99032	8.96	-3.03832	-3.03832	0	0	0	0	0	0	0	0	0	1	4	1	3	3	1	-96	-96	-96	-96	-96	-96	-96	-96	-96	-96	-96	-96	-96	-96
1593	1	14	16	2	2	8	-4.99032	-4.99032	7.16	-4.83832	-4.83832	0	0	1	-4.83832	-4.99032	0	-4.83832	-4.99032	0	0	1	0	9	9	4	-96	-96	-96	-96	1	-96	-96	-96	0	-96	-96	-96	-96	-96
1594	0	14	16	2	0	10.75	-2.24032	-2.24032	6.48	-5.51832	-5.51832	1	1	0	0	0	0	0	0	0	0	1	0	1	1	0	-96	-96	-96	-96	-96	-96	-96	-96	-96	-96	-96	-96	-96	-96
1595	1	14	16	2	2	11	-1.99032	-1.99032	10.93	-1.06832	-1.06832	0	0	2	-2.13665	-3.98063	0	-2.13665	-3.98063	0	1	2	1	6	6	8	-96	-96	-96	-96	-96	-96	-96	-96	1	0	1	-96	-96	-96
1596	0	14	16	2	0	11	-1.99032	-1.99032	9.05	-2.94832	-2.94832	0	0	0	0	0	0	0	0	0	1	3	1	20	20	9	-96	-96	-96	-96	-96	0	-96	-96	0	0	-96	-96	-96	-96
1597	0	14	16	2	0	13	0.009684	0.009684	7.08	-4.91832	-4.91832	0	0	5	-24.5916	0.04842	0	-24.5916	0.04842	0	1	3	1	2	2	9	0	1	-96	-96	1	1	-96	-96	1	1	-96	-96	-96	-96
1598	0	14	16	2	0	11.75	-1.24032	-1.24032	10.13	-1.86832	-1.86832	0	0	0	0	0	0	0	0	0	0	1	0	10	10	11	-96	-96	-96	-96	-96	-96	-96	-96	-96	-96	-96	-96	-96	-96
1599	0	14	17	2	0	13.5	0.509684	0.509684	14.17	2.17168	2.17168	0	0	2	4.34335	1.01937	0	4.34335	1.01937	0	0	1	0	8	8	12	-99	-96	-99	-96	-99	1	-99	1	-99	-96	-99	-96	-99	-96
1600	0	14	16	2	0	11.5	-1.49032	-1.49032	9.38	-2.61832	-2.61832	0	0	0	0	0	0	0	0	0	0	1	0	3	3	2	-96	-96	-96	-96	-96	-96	-96	-96	-96	-96	-96	-96	-96	-96
1601	0	14	16	2	0	13	0.009684	0.009684	10.37	-1.62833	-1.62833	1	1	4	-6.5133	0.038736	4	-6.5133	0.038736	4	1	4	1	22	22	7	-96	1	-96	-96	-96	1	-96	1	1	0	-96	-96	-96	-96
1602	1	14	16	2	2	13.5	0.509684	0.509684	11	-0.998325	-0.998325	0	0	2	-1.99665	1.01937	0	-1.99665	1.01937	0	0	1	0	17	17	6	-96	-96	-96	-96	-96	1	-96	-96	1	-96	-96	-96	-96	-96
1603	0	14	16	2	0	18	5.00968	5.00968	19.91	7.91168	7.91168	0	0	0	0	0	0	0	0	0	0	1	0	14	14	5	-96	-96	-96	-96	-96	-96	-96	-96	-96	-96	-96	-96	-96	-96
1604	0	14	16	2	0	11	-1.99032	-1.99032	9.42	-2.57832	-2.57832	0	0	1	-2.57832	-1.99032	0	-2.57832	-1.99032	0	1	4	1	4	4	4	-96	-96	1	-96	-96	-96	-96	-96	-96	-96	-96	-96	-96	-96
1605	0	14	16	2	0	9.5	-3.49032	-3.49032	10.87	-1.12833	-1.12833	0	0	1	-1.12833	-3.49032	0	-1.12833	-3.49032	0	0	1	0	4	4	10	-96	-96	-96	-96	-96	-96	-96	-96	-96	0	1	-96	-96	-96
1606	1	14	16	2	2	12	-0.990316	-0.990316	2.71	-9.28833	-9.28833	0	0	0	0	0	0	0	0	0	1	4	1	7	7	4	-96	-96	-96	-96	-96	0	-96	-96	-96	-96	-96	-96	-96	-96
1607	0	14	17	2	0	18	5.00968	5.00968	24.41	12.4117	12.4117	0	0	0	0	0	0	0	0	0	0	1	0	4	4	1	-99	-96	-99	-96	-99	-96	-99	-96	-99	-96	-99	-96	-99	-96
1608	0	14	16	2	0	12.5	-0.490316	-0.490316	16.67	4.67168	4.67168	0	0	1	4.67168	-0.490316	0	4.67168	-0.490316	0	0	1	0	8	8	5	-96	-96	-96	-96	-96	-96	-96	-96	-96	-96	-96	1	-96	-96
1609	1	14	16	2	2	18	5.00968	5.00968	26.76	14.7617	14.7617	0	0	1	14.7617	5.00968	0	14.7617	5.00968	0	0	1	0	5	5	6	-96	-96	1	-96	-96	-96	-96	-96	-96	-96	-96	-96	-96	-96
1610	1	14	16	2	2	11.25	-1.74032	-1.74032	9.79	-2.20833	-2.20833	0	0	0	0	0	0	0	0	0	0	1	0	2	2	2	-96	-96	-96	-96	-96	-96	-96	-96	-96	-96	-96	-96	-96	-96
1611	0	14	16	2	0	13	0.009684	0.009684	7.09	-4.90832	-4.90832	0	0	2	-9.81665	0.019368	0	-9.81665	0.019368	0	0	1	0	6	6	9	-96	-96	-96	-96	1	-96	1	-96	-96	-96	-96	-96	-96	-96
1612	1	14	16	2	2	18	5.00968	5.00968	16.84	4.84168	4.84168	0	0	1	4.84168	5.00968	0	0	0	0	0	1	0	6	6	4	-96	-96	-96	-96	-96	-96	-96	-96	-96	-96	-96	-96	1	-96
1613	1	14	16	2	2	18	5.00968	5.00968	27.37	15.3717	15.3717	0	0	0	0	0	0	0	0	0	0	1	0	9	9	5	-96	-96	-96	-96	-96	-96	-96	-96	-96	-96	-96	-96	-96	-96
1614	0	14	16	2	0	14.25	1.25968	1.25968	16.52	4.52168	4.52168	0	0	0	0	0	0	0	0	0	0	1	0	11	11	6	-96	-96	-96	-96	-96	-96	-96	-96	-96	-96	-96	-96	-96	-96
1615	1	14	17	2	2	11.5	-1.49032	-1.49032	13.06	1.06168	1.06168	0	0	0	0	0	0	0	0	0	0	1	0	3	3	1	-99	-96	-99	-96	-99	-96	-99	-96	-99	-96	-99	-96	-99	-96
1616	1	14	16	2	2	11	-1.99032	-1.99032	6.68	-5.31832	-5.31832	1	1	0	0	0	0	0	0	0	1	2	1	5	5	4	-96	-96	-96	-96	-96	-96	-96	-96	-96	-96	0	0	-96	-96
1617	1	14	16	2	2	10.5	-2.49032	-2.49032	13.79	1.79167	1.79167	0	0	4	7.1667	-9.96126	0	7.1667	-9.96126	0	1	2	1	15	15	13	-96	-96	-96	-96	-96	-96	-96	-96	1	1	1	1	-96	-96
1618	1	14	16	2	2	13	0.009684	0.009684	9.31	-2.68832	-2.68832	0	0	0	0	0	0	0	0	0	1	7	1	8	8	7	-96	-96	-96	-96	-96	-96	-96	-96	-96	-96	-96	-96	-96	-96
1619	1	14	16	2	2	17	4.00968	4.00968	18.82	6.82168	6.82168	0	0	0	0	0	0	0	0	0	0	1	0	7	7	4	0	-96	-96	-96	-96	-96	-96	-96	0	-96	-96	-96	-96	-96
1620	1	14	16	2	2	11	-1.99032	-1.99032	8.51	-3.48832	-3.48832	0	0	0	0	0	0	0	0	0	1	4	1	18	18	5	-96	-96	-96	-96	-96	-96	-96	-96	-96	-96	-96	-96	-96	-96
1621	1	14	16	2	2	13	0.009684	0.009684	10.2	-1.79833	-1.79833	0	0	0	0	0	0	0	0	0	0	1	0	7	7	4	-96	-96	-96	-96	-96	-96	-96	-96	-96	-96	-96	-96	-96	-96
1622	0	14	16	2	0	11	-1.99032	-1.99032	9.43	-2.56832	-2.56832	0	0	0	0	0	0	0	0	0	0	1	0	9	9	6	-96	-96	-96	-96	-96	-96	-96	-96	-96	-96	-96	-96	-96	-96
1623	0	14	16	2	0	10.75	-2.24032	-2.24032	7.03	-4.96832	-4.96832	0	0	0	0	0	0	0	0	0	0	1	0	3	3	13	-96	-96	-96	-96	-96	-96	-96	-96	-96	-96	-96	-96	-96	-96
1624	0	14	16	2	0	12.5	-0.490316	-0.490316	7.55	-4.44832	-4.44832	1	1	3	-13.345	-1.47095	3	-13.345	-1.47095	3	0	1	0	6	6	10	-96	-96	-96	-96	1	1	1	-96	-96	-96	-96	-96	-96	-96
1625	0	14	17	2	0	11	-1.99032	-1.99032	16.52	4.52168	4.52168	0	0	0	0	0	0	0	0	0	0	1	0	7	7	7	-99	-96	-99	-96	-99	-96	-99	-96	-99	-96	-99	-96	-99	-96
1626	0	14	16	2	0	11	-1.99032	-1.99032	11.7	-0.298325	-0.298325	0	0	0	0	0	0	0	0	0	0	1	0	12	12	13	-96	-96	-96	-96	-96	-96	-96	-96	-96	-96	-96	-96	-96	-96
1627	1	14	17	2	2	11.25	-1.74032	-1.74032	11.13	-0.868325	-0.868325	0	0	0	0	0	0	0	0	0	0	1	0	4	4	4	-96	-96	-96	-96	-96	-96	-96	-96	-96	-96	-96	-96	-96	-96
1628	0	14	17	2	0	11	-1.99032	-1.99032	13.56	1.56168	1.56168	0	0	1	1.56168	-1.99032	0	1.56168	-1.99032	0	0	1	0	2	2	2	-96	-96	-96	-96	-96	-96	1	-96	-96	-96	-96	-96	-96	-96
1629	0	14	17	2	0	14.75	1.75968	1.75968	8.01	-3.98832	-3.98832	0	0	0	0	0	0	0	0	0	0	1	0	4	4	1	-96	-96	-96	-96	-96	-96	-96	-96	0	-96	-96	-96	-96	-96
1630	0	14	17	2	0	12.25	-0.740316	-0.740316	10.76	-1.23832	-1.23832	0	0	0	0	0	0	0	0	0	0	1	0	8	8	3	-99	-96	-99	-96	-99	-96	-99	-96	-99	-96	-99	-96	-99	-96
1631	0	14	17	2	0	10.5	-2.49032	-2.49032	11.3	-0.698325	-0.698325	0	0	4	-2.7933	-9.96126	0	-2.7933	-9.96126	0	0	1	0	21	21	17	0	-96	1	-96	1	-96	-96	-96	1	1	-96	-96	-96	-96
1632	1	14	16	2	2	11.5	-1.49032	-1.49032	7.63	-4.36832	-4.36832	0	0	0	0	0	0	0	0	0	0	1	0	4	4	4	-96	-96	-96	-96	-96	-96	-96	-96	-96	-96	-96	-96	-96	-96
1633	0	14	16	2	0	5.75	-7.24032	-7.24032	5.63	-6.36832	-6.36832	1	1	0	0	0	0	0	0	0	1	4	1	10	10	10	-96	0	-96	-96	0	-96	-96	-96	0	0	-96	-96	-96	-96
1634	1	14	17	2	2	11	-1.99032	-1.99032	12.05	0.051675	0.051675	0	0	5	0.258375	-9.95158	0	0.258375	-9.95158	0	1	4	1	9	9	6	-96	-96	-96	-96	1	-96	1	1	1	-96	-96	1	-96	-96
1635	1	14	17	2	2	11.5	-1.49032	-1.49032	11.56	-0.438325	-0.438325	0	0	2	-0.87665	-2.98063	0	-0.87665	-2.98063	0	0	1	0	19	19	13	-96	-96	-96	-96	-96	-96	-96	-96	1	1	-96	-96	-96	-96
1636	1	14	16	2	2	12.25	-0.740316	-0.740316	10.95	-1.04833	-1.04833	1	1	0	0	0	0	0	0	0	0	1	0	5	5	3	-96	-96	-96	-96	-96	-96	-96	-96	-96	-96	-96	-96	-96	-96
1637	0	14	17	2	0	14	1.00968	1.00968	7.36	-4.63832	-4.63832	0	0	4	-18.5533	4.03874	0	-13.915	3.02905	0	1	4	1	8	8	5	-96	1	-96	1	-96	-96	-96	-96	1	-96	-96	-96	-96	1
1638	0	14	16	2	0	11	-1.99032	-1.99032	7.27	-4.72832	-4.72832	1	1	2	-9.45665	-3.98063	2	-9.45665	-3.98063	2	0	1	0	13	13	10	-96	-96	-96	-96	1	-96	-96	-96	1	-96	-96	-96	-96	-96
1639	0	14	17	2	0	11.25	-1.74032	-1.74032	8.78	-3.21833	-3.21833	0	0	1	-3.21833	-1.74032	0	0	0	0	0	1	0	9	9	6	-96	-96	-96	-96	-96	-96	-96	-96	-96	-96	-96	-96	1	-96
1640	1	14	17	2	2	14	1.00968	1.00968	19.82	7.82168	7.82168	0	0	0	0	0	0	0	0	0	0	1	0	8	8	7	-96	-96	-96	-96	-96	-96	-96	-96	-96	-96	-96	-96	-96	-96
1641	1	14	16	2	2	11.75	-1.24032	-1.24032	9.56	-2.43832	-2.43832	0	0	3	-7.31497	-3.72095	0	-7.31497	-3.72095	0	0	1	0	4	4	7	-96	-96	-96	-96	-96	-96	-96	-96	1	1	1	-96	-96	-96
1642	0	14	17	3	0	11.75	-1.24032	-1.24032	10.57	-1.42832	-1.42832	0	0	4	-5.7133	-4.96126	0	-4.28497	-3.72095	0	0	1	0	5	5	3	1	-96	-96	-96	1	-96	1	-96	-96	-96	-96	-96	1	-96
1643	1	14	17	3	3	18	5.00968	5.00968	16.5	4.50168	4.50168	0	0	0	0	0	0	0	0	0	0	1	0	2	2	2	-96	-96	-96	-96	-96	-96	-96	-96	-96	-96	-96	-96	-96	-96
1644	1	14	17	3	3	16	3.00968	3.00968	14.76	2.76168	2.76168	1	1	0	0	0	0	0	0	0	0	1	0	6	6	3	-96	-96	-96	-96	-96	-96	-96	-96	-96	-96	-96	-96	-96	-96
1645	0	14	16	3	0	12	-0.990316	-0.990316	12.8	0.801675	0.801675	0	0	0	0	0	0	0	0	0	0	1	0	4	4	0	-96	-96	-96	-96	-96	-96	-96	-96	-96	-96	-96	-96	-96	-96
1646	1	14	16	3	3	14.5	1.50968	1.50968	17.95	5.95167	5.95167	0	0	0	0	0	0	0	0	0	0	1	0	2	2	0	-96	-96	-96	-96	-96	-96	-96	-96	-96	-96	-96	-96	-96	-96
1647	0	14	17	3	0	17	4.00968	4.00968	5.38	-6.61832	-6.61832	1	1	0	0	0	0	0	0	0	0	1	0	8	8	8	-99	-96	-99	-96	-99	-96	-99	-96	-99	-96	-99	-96	-99	-96
1648	1	14	16	3	3	11.5	-1.49032	-1.49032	8.12	-3.87833	-3.87833	0	0	0	0	0	0	0	0	0	0	1	0	10	10	7	-96	-96	-96	-96	-96	-96	-96	-96	-96	-96	-96	-96	0	-96
1649	0	14	17	3	0	12.25	-0.740316	-0.740316	10.77	-1.22832	-1.22832	0	0	1	-1.22832	-0.740316	0	-1.22832	-0.740316	0	1	4	1	6	6	6	-96	-96	-96	1	-96	-96	-96	-96	-96	-96	-96	-96	-96	-96
1650	1	14	17	3	3	13.75	0.759684	0.759684	12.1	0.101675	0.101675	0	0	4	0.4067	3.03874	0	0.4067	3.03874	0	1	2	1	23	23	17	-96	-96	-96	-96	1	-96	1	-96	1	-96	1	-96	-96	-96
1651	1	14	16	3	3	18	5.00968	5.00968	17.44	5.44168	5.44168	0	0	0	0	0	0	0	0	0	0	1	0	2	2	2	-96	-96	-96	-96	-96	-96	-96	-96	-96	-96	-96	-96	-96	-96
1652	1	15	17	3	3	16.25	3.25968	3.25968	11.02	-0.978325	-0.978325	0	0	1	-0.978325	3.25968	0	-0.978325	3.25968	0	0	1	0	13	13	7	-96	-96	-96	-96	-96	-96	-96	-96	1	-96	-96	-96	-96	-96
1653	0	15	17	3	0	12.25	-0.740316	-0.740316	9.96	-2.03832	-2.03832	0	0	0	0	0	0	0	0	0	0	1	0	4	4	4	-96	-96	-96	-96	-96	-96	0	-96	-96	-96	-96	-96	-96	-96
1654	1	15	17	3	3	15.5	2.50968	2.50968	14.01	2.01168	2.01168	0	0	1	2.01168	2.50968	0	2.01168	2.50968	0	0	1	0	4	4	0	-96	1	-96	-96	-96	-96	-96	-96	-96	-96	-96	-96	-96	-96
1655	1	15	17	3	3	12.5	-0.490316	-0.490316	8.43	-3.56832	-3.56832	0	0	1	-3.56832	-0.490316	0	-3.56832	-0.490316	0	0	1	0	13	13	16	-96	-96	-96	-96	-96	-96	-96	-96	-96	1	-96	-96	-96	-96
1656	1	15	17	3	3	12.25	-0.740316	-0.740316	8.17	-3.82832	-3.82832	1	1	1	-3.82832	-0.740316	1	-3.82832	-0.740316	1	0	1	0	16	16	13	-96	-96	-96	-96	-96	-96	1	-96	-96	-96	-96	-96	-96	-96
1657	1	15	16	3	3	10.25	-2.74032	-2.74032	10.1	-1.89832	-1.89832	0	0	0	0	0	0	0	0	0	0	1	0	4	4	6	-96	-96	-96	-96	-96	-96	-96	-96	0	-96	-96	-96	-96	-96
1658	1	15	17	3	3	11	-1.99032	-1.99032	4.79	-7.20832	-7.20832	1	1	0	0	0	0	0	0	0	1	5	1	11	11	10	-96	-96	-96	-96	-96	-96	-96	-96	-96	-96	-96	-96	-96	-96
1659	1	15	17	3	3	11.5	-1.49032	-1.49032	5.54	-6.45832	-6.45832	0	0	1	-6.45832	-1.49032	0	-6.45832	-1.49032	0	1	4	1	4	4	6	-99	-96	-99	-96	-99	1	-99	-96	-99	-96	-99	-96	-99	-96
1660	1	15	17	3	3	#NULL!	#NULL!	-1.0673	5.86	-6.13832	-6.13832	0	0	2	-12.2766	-2.13459	0	-12.2766	#NULL!	0	1	4	1	4	4	8	1	1	-96	-96	-96	-96	-96	-96	0	-96	-96	-96	-96	-96
1661	1	15	17	3	3	16	3.00968	3.00968	13.04	1.04167	1.04167	0	0	2	2.08335	6.01937	0	1.04167	3.00968	0	0	1	0	7	7	3	-96	1	-96	-96	-96	-96	-96	-96	-96	-96	-96	-96	1	-96
1662	1	15	17	3	3	11	-1.99032	-1.99032	13.57	1.57168	1.57168	0	0	0	0	0	0	0	0	0	0	1	0	8	8	8	-96	-96	-96	-96	-96	-96	-96	-96	-96	-96	-96	-96	-96	-96
1663	0	15	17	3	0	11	-1.99032	-1.99032	11.78	-0.218325	-0.218325	0	0	1	-0.218325	-1.99032	0	-0.218325	-1.99032	0	0	1	0	6	6	7	-96	-96	-96	-96	-96	-96	-96	-96	-96	1	-96	-96	-96	-96
1664	1	15	17	3	3	10.5	-2.49032	-2.49032	7.88	-4.11832	-4.11832	0	0	2	-8.23665	-4.98063	0	-8.23665	-4.98063	0	0	1	0	1	1	1	-96	1	-96	-96	-96	1	-96	-96	-96	-96	-96	-96	-96	-96
1665	0	15	16	3	0	16	3.00968	3.00968	10.52	-1.47832	-1.47832	0	0	4	-5.9133	12.0387	0	-5.9133	12.0387	0	1	2	1	13	13	11	-96	-96	-96	-96	1	1	-96	-96	1	1	0	-96	-96	-96
1666	1	15	17	3	3	15.5	2.50968	2.50968	9.79	-2.20833	-2.20833	0	0	0	0	0	0	0	0	0	0	1	0	5	5	2	-96	-96	-96	-96	-96	-96	-96	-96	-96	-96	-96	-96	-96	-96
1667	0	15	17	3	0	10.5	-2.49032	-2.49032	7.66	-4.33832	-4.33832	0	0	5	-21.6916	-12.4516	0	-17.3533	-9.96126	0	1	2	1	8	8	10	-96	-96	-96	1	-96	-96	-96	-96	1	1	-96	1	-96	1
1668	0	15	17	3	0	17	4.00968	4.00968	13.39	1.39168	1.39168	0	0	0	0	0	0	0	0	0	1	4	1	7	7	5	-96	-96	-96	-96	-96	-96	-96	-96	-96	-96	-96	-96	-96	-96
1669	0	15	17	3	0	13	0.009684	0.009684	12.92	0.921675	0.921675	0	0	1	0.921675	0.009684	0	0.921675	0.009684	0	1	4	1	3	3	4	-96	-96	-96	-96	-96	-96	-96	-96	-96	1	-96	-96	-96	-96
1670	0	15	17	3	0	13.25	0.259684	0.259684	6.13	-5.86832	-5.86832	1	1	0	0	0	0	0	0	0	1	4	1	10	10	8	-99	-96	-99	-96	-99	-96	-99	-96	-99	-96	-99	-96	-99	-96
1671	1	15	17	3	3	13	0.009684	0.009684	14.45	2.45167	2.45167	0	0	1	2.45167	0.009684	0	2.45167	0.009684	0	0	1	0	5	5	4	-96	-96	-96	-96	-96	-96	-96	-96	-96	1	-96	-96	-96	-96
1672	0	15	17	3	0	12	-0.990316	-0.990316	15.23	3.23168	3.23168	0	0	0	0	0	0	0	0	0	0	1	0	3	3	4	-96	-96	-96	-96	-96	-96	-96	-96	-96	-96	-96	-96	-96	-96
1673	0	15	17	3	0	9	-3.99032	-3.99032	9.31	-2.68832	-2.68832	0	0	2	-5.37665	-7.98063	0	-5.37665	-7.98063	0	0	1	0	15	15	20	-96	-96	-96	-96	-96	1	-96	-96	0	1	-96	-96	-96	-96
1674	0	15	17	3	0	12	-0.990316	-0.990316	13.22	1.22168	1.22168	0	0	2	2.44335	-1.98063	0	0	0	0	0	1	0	2	2	8	-96	-96	-96	-96	-96	-96	-96	-96	-96	-96	-96	-96	1	1
1675	1	15	17	3	3	11.5	-1.49032	-1.49032	12.85	0.851675	0.851675	1	1	0	0	0	0	0	0	0	0	1	0	8	8	8	#NULL!	-96	#NULL!	-96	#NULL!	-96	#NULL!	-96	#NULL!	-96	#NULL!	-96	#NULL!	-96
1676	0	15	17	3	0	11	-1.99032	-1.99032	10.41	-1.58832	-1.58832	0	0	0	0	0	0	0	0	0	0	1	0	5	5	3	-96	-96	-96	-96	-96	-96	-96	-96	-96	-96	-96	-96	-96	-96
1677	1	15	17	3	3	11.5	-1.49032	-1.49032	10.93	-1.06832	-1.06832	0	0	1	-1.06832	-1.49032	0	-1.06832	-1.49032	0	0	1	0	5	5	3	-96	-96	-96	-96	-96	-96	-96	-96	-96	-96	-96	1	-96	-96
1678	0	15	17	3	0	11	-1.99032	-1.99032	4.45	-7.54832	-7.54832	1	1	2	-15.0966	-3.98063	2	-15.0966	-3.98063	2	0	1	0	2	2	3	-96	-96	-96	-96	-96	1	-96	-96	-96	-96	1	-96	-96	-96
1679	1	15	17	3	3	13	0.009684	0.009684	11.36	-0.638325	-0.638325	0	0	0	0	0	0	0	0	0	0	1	0	8	8	5	-96	-96	-96	-96	-96	-96	-96	-96	-96	-96	-96	-96	-96	-96
1680	1	15	17	3	3	12.75	-0.240316	-0.240316	22.02	10.0217	10.0217	1	1	0	0	0	0	0	0	0	0	1	0	4	4	3	-96	-96	-96	-96	-96	-96	-96	-96	-96	-96	-96	-96	-96	-96
1681	1	15	17	3	3	11.5	-1.49032	-1.49032	11.93	-0.068325	-0.068325	0	0	0	0	0	0	0	0	0	0	1	0	7	7	10	-96	-96	-96	-96	-96	-96	-96	-96	-96	-96	-96	-96	-96	-96
1682	1	15	17	3	3	10.5	-2.49032	-2.49032	10.38	-1.61832	-1.61832	0	0	0	0	0	0	0	0	0	0	1	0	2	2	4	-96	-96	-96	-96	-96	-96	-96	-96	-96	-96	-96	-96	-96	-96
1683	1	15	17	3	3	12	-0.990316	-0.990316	13.27	1.27168	1.27168	0	0	1	1.27168	-0.990316	0	1.27168	-0.990316	0	1	2	1	8	8	11	1	-96	-96	-96	-96	-96	-96	-96	-96	-96	-96	-96	-96	-96
1684	1	15	17	3	3	13.5	0.509684	0.509684	14.14	2.14168	2.14168	0	0	4	8.5667	2.03874	0	6.42503	1.52905	0	1	4	1	8	8	15	-96	-96	-96	-96	-96	-96	-96	-96	-96	1	1	1	1	-96
1685	1	15	17	3	3	12	-0.990316	-0.990316	10.32	-1.67832	-1.67832	0	0	0	0	0	0	0	0	0	0	1	0	7	7	1	-96	-96	-96	0	-96	-96	-96	-96	-96	-96	-96	-96	-96	-96
1686	0	15	17	3	0	16	3.00968	3.00968	24.21	12.2117	12.2117	0	0	0	0	0	0	0	0	0	0	1	0	3	3	2	-96	-96	-96	-96	-96	-96	-96	-96	-96	-96	-96	-96	-96	-96
1687	1	15	17	3	3	12.25	-0.740316	-0.740316	15.83	3.83168	3.83168	0	0	0	0	0	0	0	0	0	0	1	0	12	12	9	-96	-96	-96	-96	-96	-96	-96	-96	0	-96	-96	-96	-96	-96
1688	0	15	17	3	0	11.5	-1.49032	-1.49032	15.35	3.35168	3.35168	0	0	0	0	0	0	0	0	0	0	1	0	5	5	6	-96	0	-96	-96	-96	-96	-96	-96	-96	-96	-96	-96	-96	-96
1689	1	15	17	3	3	11.75	-1.24032	-1.24032	13.52	1.52168	1.52168	0	0	0	0	0	0	0	0	0	0	1	0	10	10	8	-96	-96	-96	-96	-96	-96	-96	-96	-96	0	-96	-96	-96	-96
1690	0	15	17	3	0	11	-1.99032	-1.99032	8.27	-3.72832	-3.72832	0	0	3	-11.185	-5.97095	0	-11.185	-5.97095	0	1	2	1	18	18	13	-96	-96	-96	-96	-96	1	-96	1	-96	1	-96	-96	-96	-96
1691	0	15	17	3	0	11.5	-1.49032	-1.49032	10.49	-1.50832	-1.50832	0	0	1	-1.50832	-1.49032	0	-1.50832	-1.49032	0	0	1	0	6	6	3	1	-96	-96	-96	-96	-96	-96	-96	-96	-96	-96	-96	-96	-96
1692	1	15	17	3	3	11	-1.99032	-1.99032	18.49	6.49167	6.49167	0	0	1	6.49167	-1.99032	0	6.49167	-1.99032	0	0	1	0	3	3	4	-96	-96	-96	-96	-96	-96	-96	-96	0	1	-96	-96	-96	-96
1693	1	15	17	3	3	15	2.00968	2.00968	19.82	7.82168	7.82168	0	0	2	15.6434	4.01937	0	15.6434	4.01937	0	1	4	1	4	4	4	-96	-96	-96	-96	-96	-96	-96	-96	1	1	-96	-96	-96	-96
1694	1	15	17	3	3	16	3.00968	3.00968	11.88	-0.118325	-0.118325	0	0	0	0	0	0	0	0	0	1	4	1	4	4	2	-99	-96	-99	-96	-99	-96	-99	-96	-99	-96	-99	-96	-99	-96
1695	1	15	17	3	3	15.5	2.50968	2.50968	20.07	8.07168	8.07168	0	0	4	32.2867	10.0387	0	32.2867	10.0387	0	1	2	1	1	1	4	-96	-96	-96	1	1	1	-96	-96	-96	-96	1	-96	-96	-96
1696	0	15	17	3	0	13.75	0.759684	0.759684	11.46	-0.538325	-0.538325	0	0	0	0	0	0	0	0	0	0	1	0	2	2	2	-96	-96	-96	-96	-96	-96	-96	-96	-96	-96	-96	-96	-96	-96
1697	1	15	17	3	3	13.75	0.759684	0.759684	9.05	-2.94832	-2.94832	0	0	8	-23.5866	6.07747	0	-23.5866	6.07747	0	1	4	1	8	8	9	1	1	-96	-96	1	1	1	1	-96	-96	1	1	-96	-96
1698	1	15	17	3	3	18	5.00968	5.00968	25.93	13.9317	13.9317	0	0	2	27.8634	10.0194	0	27.8634	10.0194	0	0	1	0	7	7	11	-96	-96	-96	-96	-96	-96	-96	-96	1	1	-96	-96	-96	-96
1699	1	15	17	3	3	11	-1.99032	-1.99032	8.69	-3.30832	-3.30832	0	0	1	-3.30832	-1.99032	0	-3.30832	-1.99032	0	1	2	1	15	15	11	-96	-96	-96	-96	-96	1	-96	-96	-96	-96	-96	-96	-96	-96
1700	0	15	17	3	0	17.5	4.50968	4.50968	15.06	3.06168	3.06168	0	0	1	3.06168	4.50968	0	3.06168	4.50968	0	0	1	0	4	4	7	-96	-96	-96	-96	-96	1	-96	-96	-96	-96	-96	-96	-96	-96
1701	1	15	17	3	3	10.5	-2.49032	-2.49032	8	-3.99832	-3.99832	0	0	1	-3.99832	-2.49032	0	-3.99832	-2.49032	0	0	1	0	3	3	2	1	-96	-96	-96	-96	-96	-96	-96	-96	-96	-96	-96	-96	-96
1702	1	15	17	3	3	11.5	-1.49032	-1.49032	9.92	-2.07832	-2.07832	0	0	1	-2.07832	-1.49032	0	-2.07832	-1.49032	0	0	1	0	10	10	5	-96	-96	-96	-96	-96	-96	-96	-96	1	-96	-96	-96	-96	-96
1703	1	15	17	3	3	13.75	0.759684	0.759684	15.99	3.99168	3.99168	0	0	0	0	0	0	0	0	0	0	1	0	5	5	5	-96	-96	-96	-96	-96	-96	-96	-96	-96	-96	-96	-96	-96	-96
1704	0	15	17	3	0	14	1.00968	1.00968	16.57	4.57168	4.57168	0	0	1	4.57168	1.00968	0	4.57168	1.00968	0	1	2	1	2	2	7	-99	-96	-99	1	-99	-96	-99	-96	-99	-96	-99	-96	-99	-96
1705	0	15	17	3	0	14	1.00968	1.00968	11.6	-0.398325	-0.398325	0	0	2	-0.79665	2.01937	0	-0.79665	2.01937	0	0	1	0	0	0	1	-96	-96	-96	1	-96	1	-96	-96	-96	-96	-96	-96	-96	-96
1706	0	15	17	3	0	15	2.00968	2.00968	9.13	-2.86832	-2.86832	0	0	0	0	0	0	0	0	0	1	4	1	11	11	5	-96	-96	-96	-96	-96	0	-96	-96	-96	-96	-96	-96	-96	-96
1707	1	15	17	3	3	14.5	1.50968	1.50968	23.14	11.1417	11.1417	0	0	0	0	0	0	0	0	0	0	1	0	7	7	8	-96	-96	-96	-96	-96	-96	-96	-96	0	-96	-96	-96	-96	-96
1708	1	15	17	3	3	12.75	-0.240316	-0.240316	18.91	6.91168	6.91168	0	0	0	0	0	0	0	0	0	0	1	0	5	5	0	-96	-96	-96	-96	-96	-96	-96	-96	-96	-96	-96	-96	-96	-96
1709	1	15	17	3	3	16	3.00968	3.00968	18.1	6.10168	6.10168	0	0	3	18.305	9.02905	0	12.2034	6.01937	0	1	5	1	9	9	6	-96	-96	-96	-96	1	-96	-96	-96	1	0	-96	-96	0	1
1710	1	15	17	3	3	13.75	0.759684	0.759684	9.88	-2.11832	-2.11832	0	0	0	0	0	0	0	0	0	0	1	0	9	9	9	-96	-96	-96	-96	-96	-96	-96	-96	-96	-96	-96	-96	-96	-96
1711	0	15	17	3	0	12.5	-0.490316	-0.490316	6.85	-5.14832	-5.14832	0	0	0	0	0	0	0	0	0	0	1	0	11	11	11	-96	-96	-96	-96	-96	-96	-96	0	-96	-96	-96	-96	-96	-96
1712	1	15	17	3	3	11.25	-1.74032	-1.74032	9.84	-2.15832	-2.15832	0	0	0	0	0	0	0	0	0	0	1	0	3	3	3	-99	-96	-99	-96	-99	-96	-99	-96	-99	-96	-99	-96	-99	-96
1713	1	15	17	3	3	11.5	-1.49032	-1.49032	5.57	-6.42832	-6.42832	1	1	0	0	0	0	0	0	0	1	4	1	12	12	11	-96	-96	-96	-96	-96	-96	-96	-96	-96	-96	-96	-96	-96	-96
1714	0	15	17	3	0	14.25	1.25968	1.25968	12.41	0.411675	0.411675	0	0	2	0.82335	2.51937	0	0.82335	2.51937	0	0	1	0	9	9	4	-96	-96	-96	-96	1	1	-96	-96	-96	-96	-96	-96	-96	-96
1715	1	15	17	3	3	13	0.009684	0.009684	10.64	-1.35832	-1.35832	0	0	0	0	0	0	0	0	0	0	1	0	11	11	8	-96	-96	-96	-96	-96	-96	-96	-96	-96	-96	-96	-96	-96	-96
1716	0	15	17	3	0	17.5	4.50968	4.50968	14.62	2.62167	2.62167	0	0	0	0	0	0	0	0	0	0	1	0	5	5	4	-96	-96	-96	-96	-96	-96	-96	-96	-96	-96	-96	-96	-96	-96
1717	1	15	17	3	3	10.5	-2.49032	-2.49032	13.16	1.16168	1.16168	0	0	0	0	0	0	0	0	0	0	1	0	8	8	8	-96	-96	-96	-96	-96	-96	-96	-96	-96	-96	-96	-96	-96	-96
1718	0	15	17	3	0	17.5	4.50968	4.50968	20.2	8.20167	8.20167	0	0	0	0	0	0	0	0	0	0	1	0	1	1	5	-96	-96	-96	-96	-96	-96	-96	-96	-96	-96	-96	-96	-96	-96
1719	1	15	17	3	3	12.25	-0.740316	-0.740316	8.9	-3.09832	-3.09832	0	0	0	0	0	0	0	0	0	0	1	0	5	5	7	-96	-96	-96	-96	-96	-96	-96	-96	-96	-96	-96	-96	-96	-96
1720	0	15	17	3	0	12	-0.990316	-0.990316	15.04	3.04167	3.04167	0	0	1	3.04167	-0.990316	0	3.04167	-0.990316	0	0	1	0	10	10	7	1	-96	-96	-96	-96	-96	-96	-96	-96	-96	-96	-96	-96	-96
1721	1	15	17	3	3	16.5	3.50968	3.50968	18.69	6.69168	6.69168	0	0	1	6.69168	3.50968	0	6.69168	3.50968	0	0	1	0	13	13	5	-96	-96	1	-96	-96	-96	-96	-96	-96	-96	-96	-96	-96	-96
1722	1	15	17	3	3	12	-0.990316	-0.990316	14.45	2.45167	2.45167	0	0	5	12.2584	-4.95158	0	7.35502	-2.97095	0	0	1	0	9	9	6	1	1	-96	-96	0	1	-96	-96	0	-96	-96	-96	1	1
1723	1	15	17	3	3	11	-1.99032	-1.99032	9.67	-2.32832	-2.32832	0	0	1	-2.32832	-1.99032	0	-2.32832	-1.99032	0	0	1	0	6	6	3	-96	-96	-96	-96	1	-96	-96	-96	-96	-96	-96	-96	-96	-96
1724	0	15	17	3	0	15	2.00968	2.00968	16.11	4.11167	4.11167	0	0	0	0	0	0	0	0	0	0	1	0	2	2	2	-96	-96	-96	-96	-96	-96	-96	-96	-96	-96	-96	-96	-96	-96
1725	0	15	17	3	0	14.75	1.75968	1.75968	23.29	11.2917	11.2917	0	0	0	0	0	0	0	0	0	0	1	0	6	6	8	-96	-96	-96	-96	-96	-96	-96	-96	-96	-96	-96	-96	-96	-96
1726	1	15	17	3	3	12.75	-0.240316	-0.240316	16.5	4.50168	4.50168	0	0	1	4.50168	-0.240316	0	4.50168	-0.240316	0	1	2	1	15	15	15	-96	-96	-96	-96	-96	-96	-96	-96	1	-96	-96	-96	-96	-96
1727	0	15	17	3	0	14.75	1.75968	1.75968	12.64	0.641675	0.641675	0	0	0	0	0	0	0	0	0	0	1	0	8	8	8	-96	-96	-96	-96	-96	-96	-96	-96	-96	-96	-96	-96	-96	-96
1728	0	15	17	3	0	12	-0.990316	-0.990316	13.76	1.76168	1.76168	0	0	3	5.28503	-2.97095	0	5.28503	-2.97095	0	0	1	0	9	9	13	-96	1	-96	-96	1	-96	-96	-96	-96	1	-96	-96	-96	-96
1729	0	15	17	3	0	12	-0.990316	-0.990316	6.31	-5.68832	-5.68832	0	0	1	-5.68832	-0.990316	0	-5.68832	-0.990316	0	0	1	0	12	12	9	-96	-96	-96	-96	-96	-96	-96	-96	1	-96	-96	-96	-96	-96
1730	0	15	17	3	0	15.5	2.50968	2.50968	12.72	0.721675	0.721675	0	0	0	0	0	0	0	0	0	0	1	0	1	1	5	-96	-96	-96	-96	-96	-96	-96	-96	-96	-96	-96	-96	0	-96
1731	1	15	17	3	3	10.5	-2.49032	-2.49032	7.91	-4.08832	-4.08832	0	0	0	0	0	0	0	0	0	0	1	0	3	3	1	-96	-96	-96	-96	-96	-96	-96	-96	-96	-96	-96	-96	-96	-96
1732	1	15	17	3	3	11.5	-1.49032	-1.49032	13.8	1.80168	1.80168	0	0	1	1.80168	-1.49032	0	0	0	0	0	1	0	5	5	5	-96	-96	-96	-96	-96	-96	-96	-96	-96	-96	-96	-96	1	0
1733	1	15	17	3	3	11.5	-1.49032	-1.49032	5.29	-6.70832	-6.70832	0	0	2	-13.4166	-2.98063	0	-13.4166	-2.98063	0	0	1	0	1	1	3	-96	-96	-96	-96	1	1	-96	-96	-96	-96	-96	-96	-96	-96
1734	0	15	17	3	0	13.25	0.259684	0.259684	9.92	-2.07832	-2.07832	0	0	2	-4.15665	0.519368	0	-4.15665	0.519368	0	1	4	1	6	6	3	-96	-96	-96	-96	1	-96	0	0	-96	-96	1	-96	-96	-96
1735	0	15	17	3	0	13.75	0.759684	0.759684	22.24	10.2417	10.2417	0	0	0	0	0	0	0	0	0	0	1	0	1	1	6	-96	-96	-96	-96	-96	-96	-96	-96	-96	-96	-96	-96	-96	-96
1736	1	15	17	3	3	12	-0.990316	-0.990316	20.09	8.09168	8.09168	0	0	2	16.1834	-1.98063	0	16.1834	-1.98063	0	0	1	0	12	12	6	1	1	-96	-96	-96	-96	-96	-96	-96	-96	-96	-96	0	0
1737	1	15	17	3	3	11.5	-1.49032	-1.49032	10.65	-1.34832	-1.34832	0	0	1	-1.34832	-1.49032	0	-1.34832	-1.49032	0	0	1	0	5	5	2	-96	-96	-96	-96	-96	-96	1	-96	-96	-96	-96	-96	-96	-96
1738	1	15	17	3	3	11	-1.99032	-1.99032	20.46	8.46168	8.46168	0	0	2	16.9234	-3.98063	0	16.9234	-3.98063	0	1	4	1	7	7	5	0	-96	-96	-96	1	-96	-96	-96	1	-96	0	-96	-96	-96
1739	1	15	17	3	3	13.5	0.509684	0.509684	14.3	2.30168	2.30168	0	0	0	0	0	0	0	0	0	0	1	0	9	9	7	-96	-96	-96	-96	-96	-96	-96	-96	-96	-96	-96	-96	-96	-96
1740	1	15	17	3	3	11.25	-1.74032	-1.74032	19.11	7.11167	7.11167	0	0	0	0	0	0	0	0	0	0	1	0	4	4	4	#NULL!	-96	#NULL!	-96	#NULL!	-96	#NULL!	-96	#NULL!	-96	#NULL!	-96	#NULL!	-96
1741	0	15	17	3	0	11.75	-1.24032	-1.24032	13.09	1.09168	1.09168	0	0	0	0	0	0	0	0	0	0	1	0	1	1	1	-96	-96	-96	-96	-96	-96	-96	-96	-96	-96	-96	-96	-96	-96
1742	0	15	17	3	0	11.5	-1.49032	-1.49032	5.22	-6.77832	-6.77832	1	1	0	0	0	0	0	0	0	1	4	1	22	22	22	-96	-96	-96	-96	-96	-96	-96	-96	-96	-96	-96	-96	-96	-96
1743	0	15	17	3	0	13	0.009684	0.009684	8.97	-3.02832	-3.02832	0	0	0	0	0	0	0	0	0	1	7	1	8	8	2	-99	-96	-99	-96	-99	-96	-99	-96	-99	-96	-99	-96	-99	-96
1744	0	15	17	3	0	10.5	-2.49032	-2.49032	10.63	-1.36832	-1.36832	0	0	0	0	0	0	0	0	0	0	1	0	6	6	0	-96	-96	-96	-96	-96	-96	-96	-96	-96	-96	-96	-96	-96	-96
1745	0	15	17	3	0	14	1.00968	1.00968	13.78	1.78167	1.78167	0	0	2	3.56335	2.01937	0	3.56335	2.01937	0	0	1	0	7	7	5	-96	-96	-96	-96	1	-96	1	-96	-96	-96	-96	-96	-96	-96
1746	0	15	17	3	0	9.75	-3.24032	-3.24032	16.28	4.28168	4.28168	0	0	0	0	0	0	0	0	0	0	1	0	14	14	11	-96	-96	-96	-96	-96	-96	-96	-96	-96	-96	-96	-96	-96	-96
1747	1	15	17	3	3	15	2.00968	2.00968	13.8	1.80168	1.80168	0	0	0	0	0	0	0	0	0	0	1	0	6	6	4	-96	-96	-96	-96	-96	0	-96	-96	-96	-96	-96	-96	-96	-96
1748	1	15	17	3	3	12	-0.990316	-0.990316	9.2	-2.79833	-2.79833	0	0	1	-2.79833	-0.990316	0	-2.79833	-0.990316	0	0	1	0	6	6	8	-96	-96	-96	-96	-96	-96	-96	-96	1	-96	-96	-96	-96	-96
1749	0	15	17	3	0	15.5	2.50968	2.50968	11.66	-0.338325	-0.338325	1	1	3	-1.01497	7.52905	3	-1.01497	7.52905	3	0	1	0	25	25	20	1	-96	-96	-96	-96	1	-96	1	0	-96	-96	-96	-96	-96
1750	1	15	17	3	3	12.25	-0.740316	-0.740316	5.4	-6.59832	-6.59832	1	1	3	-19.795	-2.22095	3	-19.795	-2.22095	3	1	4	1	8	8	9	1	1	-96	-96	1	-96	-96	-96	-96	-96	-96	-96	-96	-96
1751	1	15	17	3	3	16	3.00968	3.00968	13.06	1.06168	1.06168	0	0	1	1.06168	3.00968	0	1.06168	3.00968	0	0	1	0	3	3	6	-96	-96	-96	-96	-96	-96	-96	-96	1	-96	-96	-96	-96	-96
1752	1	15	17	3	3	11	-1.99032	-1.99032	5.82	-6.17832	-6.17832	1	1	1	-6.17832	-1.99032	1	0	0	0	1	4	1	19	19	11	-96	-96	-96	-96	-96	-96	-96	-96	-96	-96	-96	-96	-96	1
1753	0	15	17	3	0	#NULL!	#NULL!	-1.91924	5.57	-6.42832	-6.42832	0	0	2	-12.8566	-3.83848	0	-12.8566	#NULL!	0	0	1	0	11	11	6	1	-96	-96	-96	1	-96	-96	-96	-96	-96	-96	-96	-96	-96
1754	0	15	17	3	0	13.25	0.259684	0.259684	12.96	0.961675	0.961675	0	0	1	0.961675	0.259684	0	0.961675	0.259684	0	0	1	0	0	0	0	-96	-96	-96	-96	-96	-96	-96	1	-96	-96	-96	-96	-96	-96
1755	0	15	17	3	0	11.5	-1.49032	-1.49032	9.26	-2.73832	-2.73832	1	1	2	-5.47665	-2.98063	2	-5.47665	-2.98063	2	0	1	0	3	3	5	-96	-96	-96	-96	1	-96	1	-96	-96	-96	-96	-96	-96	-96
1756	0	15	17	3	0	11	-1.99032	-1.99032	15.98	3.98168	3.98168	0	0	0	0	0	0	0	0	0	0	1	0	8	8	5	-99	-96	-99	-96	-99	-96	-99	-96	-99	-96	-99	-96	-99	-96
1757	0	15	17	3	0	11.5	-1.49032	-1.49032	8.93	-3.06832	-3.06832	0	0	1	-3.06832	-1.49032	0	0	0	0	0	1	0	5	5	4	-96	-96	-96	-96	-96	-96	-96	-96	-96	-96	-96	-96	-96	1
1758	0	15	17	3	0	15.5	2.50968	2.50968	12.97	0.971675	0.971675	0	0	2	1.94335	5.01937	0	1.94335	5.01937	0	1	2	1	7	7	5	-96	-96	-96	-96	-96	-96	1	1	-96	-96	-96	-96	-96	-96
1759	0	15	17	3	0	15.25	2.25968	2.25968	19.25	7.25168	7.25168	0	0	0	0	0	0	0	0	0	0	1	0	15	15	8	-96	-96	-96	-96	-96	-96	-96	-96	-96	-96	-96	-96	-96	-96
1760	1	15	17	3	3	12.25	-0.740316	-0.740316	10.44	-1.55832	-1.55832	0	0	0	0	0	0	0	0	0	0	1	0	9	9	3	-96	-96	-96	-96	-96	-96	-96	-96	-96	-96	-96	-96	-96	-96
1761	1	15	17	3	3	14.25	1.25968	1.25968	12.7	0.701675	0.701675	0	0	0	0	0	0	0	0	0	0	1	0	0	0	0	-96	-96	-96	-96	-96	-96	-96	-96	-96	-96	-96	-96	-96	-96
1762	1	15	17	3	3	11.5	-1.49032	-1.49032	8.67	-3.32832	-3.32832	0	0	1	-3.32832	-1.49032	0	-3.32832	-1.49032	0	0	1	0	9	9	6	-96	0	-96	-96	-96	-96	1	-96	-96	-96	-96	-96	-96	-96
1763	1	15	17	3	3	11.5	-1.49032	-1.49032	10.62	-1.37833	-1.37833	0	0	0	0	0	0	0	0	0	0	1	0	15	15	10	-96	-96	-96	-96	-96	-96	-96	-96	-96	-96	-96	-96	-96	-96
1764	0	15	17	3	0	9	-3.99032	-3.99032	16.16	4.16168	4.16168	0	0	5	20.8084	-19.9516	0	20.8084	-19.9516	0	0	1	0	11	11	5	-96	-96	-96	1	1	1	1	1	-96	-96	-96	-96	-96	-96
1765	1	15	17	3	3	13.5	0.509684	0.509684	5.35	-6.64832	-6.64832	0	0	4	-26.5933	2.03874	0	-26.5933	2.03874	0	0	1	0	3	3	4	-96	-96	-96	-96	1	1	-96	-96	0	-96	1	1	-96	-96
1766	0	15	17	3	0	13	0.009684	0.009684	16.32	4.32168	4.32168	0	0	0	0	0	0	0	0	0	0	1	0	6	6	3	-96	-96	-96	-96	-96	-96	-96	-96	-96	-96	-96	-96	-96	-96
1767	0	15	18	3	0	16.5	3.50968	3.50968	19.81	7.81167	7.81167	0	0	1	7.81167	3.50968	0	7.81167	3.50968	0	0	1	0	3	3	0	-96	-96	-96	1	-96	-96	-96	-96	-96	-96	-96	-96	-96	-96
1768	1	15	17	3	3	14	1.00968	1.00968	20.34	8.34168	8.34168	0	0	2	16.6834	2.01937	0	16.6834	2.01937	0	0	1	0	2	2	3	1	1	-96	-96	-96	-96	-96	-96	-96	-96	-96	-96	-96	-96
1769	1	15	17	3	3	12.5	-0.490316	-0.490316	12.99	0.991675	0.991675	0	0	0	0	0	0	0	0	0	0	1	0	5	5	2	-96	-96	-96	-96	-96	-96	-96	-96	-96	-96	-96	-96	-96	-96
1770	1	15	17	3	3	11.5	-1.49032	-1.49032	4.23	-7.76832	-7.76832	0	0	2	-15.5366	-2.98063	0	-15.5366	-2.98063	0	1	2	1	0	0	2	1	-96	-96	-96	-96	-96	-96	-96	-96	-96	1	0	-96	-96
1771	1	15	17	3	3	10.25	-2.74032	-2.74032	16.03	4.03168	4.03168	0	0	0	0	0	0	0	0	0	0	1	0	2	2	1	-96	-96	-96	-96	-96	-96	-96	-96	-96	-96	-96	-96	-96	-96
1772	0	15	17	3	0	9	-3.99032	-3.99032	4.06	-7.93832	-7.93832	0	0	2	-15.8766	-7.98063	0	-15.8766	-7.98063	0	1	4	1	9	9	8	-96	-96	-96	0	1	1	-96	-96	-96	-96	-96	-96	-96	-96
1773	1	15	17	3	3	18	5.00968	5.00968	18.06	6.06167	6.06167	0	0	0	0	0	0	0	0	0	0	1	0	1	1	0	-96	-96	-96	-96	-96	-96	-96	-96	-96	-96	-96	-96	-96	-96
1774	0	15	17	3	0	11.75	-1.24032	-1.24032	17.89	5.89168	5.89168	0	0	1	5.89168	-1.24032	0	5.89168	-1.24032	0	1	5	1	1	1	3	1	-96	-96	-96	-96	-96	-96	-96	0	-96	0	-96	-96	-96
1775	0	15	18	3	0	14.25	1.25968	1.25968	7.84	-4.15832	-4.15832	0	0	2	-8.31665	2.51937	0	-4.15832	1.25968	0	1	4	1	8	8	17	#NULL!	-96	#NULL!	-96	#NULL!	1	#NULL!	-96	#NULL!	-96	#NULL!	-96	#NULL!	1
1776	0	15	17	3	0	10.5	-2.49032	-2.49032	5.86	-6.13832	-6.13832	0	0	0	0	0	0	0	0	0	0	1	0	5	5	6	-96	-96	-96	-96	-96	-96	-96	-96	-96	-96	-96	-96	-96	-96
1777	1	15	17	3	3	11.5	-1.49032	-1.49032	8.34	-3.65832	-3.65832	0	0	0	0	0	0	0	0	0	0	1	0	0	0	0	-96	-96	-96	-96	-96	-96	-96	-96	-96	-96	-96	-96	-96	-96
1778	0	15	18	3	0	11.75	-1.24032	-1.24032	11.73	-0.268325	-0.268325	0	0	0	0	0	0	0	0	0	0	1	0	9	9	12	-99	-96	-99	-96	-99	-96	-99	-96	-99	0	-99	-96	-99	-96
1779	0	15	17	3	0	11.5	-1.49032	-1.49032	2.57	-9.42832	-9.42832	1	1	4	-37.7133	-5.96126	4	-37.7133	-5.96126	4	1	4	1	10	10	18	-96	-96	-96	-96	1	1	1	1	-96	-96	-96	-96	-96	-96
1780	1	15	17	3	3	12	-0.990316	-0.990316	11.79	-0.208325	-0.208325	0	0	0	0	0	0	0	0	0	0	1	0	4	4	5	-96	-96	-96	-96	-96	-96	-96	-96	-96	-96	-96	-96	-96	-96
1781	0	15	17	3	0	11	-1.99032	-1.99032	7.98	-4.01832	-4.01832	0	0	0	0	0	0	0	0	0	0	1	0	9	9	3	-96	-96	-96	-96	-96	-96	-96	-96	-96	-96	-96	-96	-96	-96
1782	0	15	17	3	0	11.5	-1.49032	-1.49032	9.92	-2.07832	-2.07832	0	0	0	0	0	0	0	0	0	1	3	1	6	6	3	-96	-96	-96	-96	-96	-96	-96	-96	0	-96	-96	-96	-96	-96
1783	1	15	17	3	3	14	1.00968	1.00968	6.55	-5.44832	-5.44832	1	1	5	-27.2416	5.04842	5	-16.345	3.02905	3	1	2	1	22	22	12	1	1	-96	1	-96	-96	-96	-96	-96	-96	-96	-96	1	1
1784	0	15	17	3	0	10.75	-2.24032	-2.24032	10.77	-1.22832	-1.22832	0	0	0	0	0	0	0	0	0	0	1	0	4	4	3	-96	-96	-96	-96	-96	-96	-96	-96	-96	-96	-96	-96	-96	-96
1785	0	15	17	3	0	11.5	-1.49032	-1.49032	5.27	-6.72832	-6.72832	1	1	0	0	0	0	0	0	0	0	1	0	8	8	6	-96	-96	-96	-96	-96	-96	-96	-96	-96	-96	-96	-96	-96	-96
1786	0	15	17	3	0	18	5.00968	5.00968	16.12	4.12168	4.12168	0	0	0	0	0	0	0	0	0	0	1	0	14	14	5	-99	-96	-99	-96	-99	-96	-99	-96	-99	-96	-99	-96	-99	-96
1787	1	15	18	3	3	11	-1.99032	-1.99032	10.13	-1.86832	-1.86832	0	0	1	-1.86832	-1.99032	0	-1.86832	-1.99032	0	0	1	0	15	15	12	#NULL!	-96	#NULL!	-96	#NULL!	-96	#NULL!	-96	#NULL!	1	#NULL!	-96	#NULL!	-96
1788	1	15	18	3	3	16	3.00968	3.00968	9.65	-2.34832	-2.34832	0	0	0	0	0	0	0	0	0	0	1	0	0	0	3	-96	-96	-96	-96	-96	-96	-96	-96	-96	-96	-96	-96	-96	-96
1789	0	15	18	3	0	11.25	-1.74032	-1.74032	9.91	-2.08832	-2.08832	0	0	0	0	0	0	0	0	0	0	1	0	3	3	8	-99	-96	-99	-96	-99	-96	-99	-96	-99	-96	-99	-96	-99	0
1790	1	15	17	3	3	1.5	-11.4903	-11.4903	4.02	-7.97832	-7.97832	1	1	0	0	0	0	0	0	0	1	4	1	20	20	11	-96	-96	0	-96	-96	-96	0	-96	-96	-96	-96	-96	-96	-96
1791	1	15	17	3	3	11.75	-1.24032	-1.24032	8.49	-3.50832	-3.50832	0	0	0	0	0	0	0	0	0	0	1	0	9	9	8	#NULL!	-96	#NULL!	-96	#NULL!	-96	#NULL!	-96	#NULL!	-96	#NULL!	-96	#NULL!	-96
1792	1	15	17	3	3	11.5	-1.49032	-1.49032	8.26	-3.73832	-3.73832	0	0	0	0	0	0	0	0	0	0	1	0	5	5	3	-96	-96	-96	-96	-96	-96	-96	-96	-96	-96	-96	-96	-96	-96
1793	1	15	17	3	3	11.5	-1.49032	-1.49032	6.59	-5.40832	-5.40832	0	0	0	0	0	0	0	0	0	0	1	0	14	14	3	-96	-96	-96	-96	-96	-96	-96	-96	0	-96	-96	-96	-96	-96
1794	1	15	17	3	3	18	5.00968	5.00968	10.75	-1.24832	-1.24832	0	0	0	0	0	0	0	0	0	0	1	0	7	7	8	-96	-96	-96	-96	-96	-96	-96	-96	-96	-96	-96	-96	-96	-96
1795	0	15	17	3	0	16.75	3.75968	3.75968	25.98	13.9817	13.9817	0	0	0	0	0	0	0	0	0	0	1	0	1	1	1	-96	-96	-96	-96	-96	-96	-96	-96	-96	-96	-96	-96	-96	-96
1796	1	15	17	3	3	11.25	-1.74032	-1.74032	11	-0.998325	-0.998325	0	0	1	-0.998325	-1.74032	0	-0.998325	-1.74032	0	0	1	0	12	12	13	-96	1	-96	-96	0	-96	-96	-96	-96	-96	-96	0	-96	-96
1797	0	15	18	3	0	11.5	-1.49032	-1.49032	9.91	-2.08832	-2.08832	1	1	2	-4.17665	-2.98063	2	-4.17665	-2.98063	2	0	1	0	5	5	4	-99	1	-99	0	-99	1	-99	-96	-99	-96	-99	-96	-99	-96
1798	0	15	17	3	0	16	3.00968	3.00968	17.11	5.11167	5.11167	0	0	1	5.11167	3.00968	0	5.11167	3.00968	0	0	1	0	9	9	13	-96	-96	-96	-96	-96	-96	-96	-96	1	-96	-96	-96	-96	-96
1799	1	15	17	3	3	14.25	1.25968	1.25968	13.88	1.88168	1.88168	0	0	0	0	0	0	0	0	0	1	4	1	2	2	4	-96	-96	-96	-96	-96	-96	-96	-96	-96	-96	-96	-96	-96	-96
1800	1	15	18	3	3	14.25	1.25968	1.25968	15.19	3.19168	3.19168	0	0	0	0	0	0	0	0	0	0	1	0	2	2	5	-99	-96	-99	-96	-99	-96	-99	-96	-99	-96	-99	-96	-99	-96
1801	0	15	18	3	0	18	5.00968	5.00968	11.96	-0.038325	-0.038325	0	0	0	0	0	0	0	0	0	0	1	0	7	7	7	-99	-96	-99	-96	-99	-96	-99	-96	-99	-96	-99	-96	-99	-96
1802	1	15	17	3	3	9.75	-3.24032	-3.24032	7.23	-4.76832	-4.76832	0	0	0	0	0	0	0	0	0	1	2	1	7	7	4	-96	-96	-96	-96	-96	-96	0	0	-96	-96	-96	-96	-96	-96
1803	0	15	18	3	0	15.5	2.50968	2.50968	19.11	7.11167	7.11167	0	0	0	0	0	0	0	0	0	1	2	1	18	18	8	-96	-96	-96	-96	-96	-96	-96	-96	-96	-96	-96	-96	-96	-96
1804	1	15	17	3	3	12.5	-0.490316	-0.490316	8.31	-3.68832	-3.68832	0	0	0	0	0	0	0	0	0	0	1	0	4	4	2	-96	-96	-96	-96	-96	-96	-96	-96	-96	-96	-96	-96	-96	-96
1805	1	15	18	3	3	10.5	-2.49032	-2.49032	11.25	-0.748325	-0.748325	0	0	0	0	0	0	0	0	0	0	1	0	1	1	6	-96	-96	-96	-96	-96	-96	-96	-96	-96	-96	-96	-96	-96	-96
1806	0	15	18	3	0	15	2.00968	2.00968	12.88	0.881675	0.881675	0	0	0	0	0	0	0	0	0	0	1	0	3	3	10	-96	-96	-96	-96	-96	-96	-96	-96	-96	-96	-96	-96	-96	-96
1807	1	15	17	3	3	11.5	-1.49032	-1.49032	13.8	1.80168	1.80168	0	0	0	0	0	0	0	0	0	0	1	0	6	6	3	-96	-96	-96	-96	-96	-96	-96	-96	-96	-96	-96	-96	-96	-96
1808	1	15	17	3	3	12	-0.990316	-0.990316	9.19	-2.80832	-2.80832	0	0	0	0	0	0	0	0	0	0	1	0	15	15	13	-96	-96	-96	-96	-96	-96	-96	-96	-96	-96	-96	-96	-96	-96
1809	0	15	17	3	0	12.5	-0.490316	-0.490316	11.57	-0.428325	-0.428325	0	0	0	0	0	0	0	0	0	0	1	0	5	5	1	-96	-96	-96	-96	-96	-96	-96	-96	-96	-96	-96	-96	-96	-96
1810	1	15	18	3	3	15	2.00968	2.00968	11.95	-0.048325	-0.048325	0	0	0	0	0	0	0	0	0	0	1	0	7	7	5	-99	-96	-99	-96	-99	-96	-99	-96	-99	-96	-99	-96	-99	-96
1811	0	15	17	3	0	11	-1.99032	-1.99032	10.56	-1.43832	-1.43832	0	0	0	0	0	0	0	0	0	0	1	0	3	3	0	-96	-96	-96	-96	-96	-96	-96	-96	-96	-96	-96	-96	-96	-96
1812	1	15	17	3	3	11.5	-1.49032	-1.49032	10.58	-1.41832	-1.41832	1	1	8	-11.3466	-11.9225	8	-9.92827	-10.4322	7	0	1	0	12	12	10	1	1	-96	-96	1	-96	1	1	-96	-96	1	1	-96	1
1813	0	15	18	3	0	11.5	-1.49032	-1.49032	10.25	-1.74832	-1.74832	0	0	1	-1.74832	-1.49032	0	0	0	0	0	1	0	4	4	5	-99	-96	-99	-96	-99	-96	-99	-96	-99	-96	-99	-96	-99	1
1814	1	15	17	3	3	12.25	-0.740316	-0.740316	5.08	-6.91832	-6.91832	1	1	0	0	0	0	0	0	0	0	1	0	7	7	6	-96	-96	-96	-96	-96	-96	-96	-96	-96	-96	-96	-96	-96	-96
1815	1	15	17	3	3	13	0.009684	0.009684	11.91	-0.088325	-0.088325	0	0	0	0	0	0	0	0	0	0	1	0	6	6	7	-96	-96	-96	-96	-96	-96	-96	-96	-96	-96	-96	-96	-96	-96
1816	0	15	18	3	0	10.5	-2.49032	-2.49032	5.36	-6.63832	-6.63832	0	0	0	0	0	0	0	0	0	1	4	1	1	1	2	-96	-96	-96	-96	-96	-96	-96	-96	-96	-96	-96	-96	-96	-96
1817	0	15	18	3	0	12.75	-0.240316	-0.240316	15.41	3.41168	3.41168	0	0	2	6.82335	-0.480632	0	6.82335	-0.480632	0	0	1	0	8	8	10	-99	1	-99	-96	-99	-96	-99	1	-99	-96	-99	-96	-99	-96
1818	0	15	18	3	0	11.5	-1.49032	-1.49032	7.66	-4.33832	-4.33832	1	1	1	-4.33832	-1.49032	1	-4.33832	-1.49032	1	0	1	0	4	4	4	-96	-96	-96	-96	-96	-96	1	-96	-96	-96	-96	-96	-96	-96
1819	0	15	18	3	0	11.25	-1.74032	-1.74032	12.16	0.161675	0.161675	0	0	0	0	0	0	0	0	0	0	1	0	5	5	1	-96	-96	-96	-96	-96	-96	-96	-96	-96	-96	-96	-96	-96	-96
1820	1	15	18	3	3	9.25	-3.74032	-3.74032	11.35	-0.648325	-0.648325	0	0	0	0	0	0	0	0	0	0	1	0	5	5	6	-96	-96	-96	-96	-96	-96	-96	-96	-96	-96	-96	-96	-96	-96
1821	0	15	17	3	0	12.5	-0.490316	-0.490316	16.15	4.15167	4.15167	0	0	0	0	0	0	0	0	0	0	1	0	0	0	1	-96	-96	-96	-96	-96	-96	-96	-96	-96	-96	-96	-96	-96	-96
1822	1	15	17	3	3	11	-1.99032	-1.99032	9.59	-2.40832	-2.40832	0	0	0	0	0	0	0	0	0	0	1	0	10	10	6	-96	-96	-96	-96	-96	-96	-96	-96	-96	-96	-96	-96	-96	-96
1823	1	15	18	3	3	14.75	1.75968	1.75968	12.79	0.791675	0.791675	0	0	0	0	0	0	0	0	0	1	4	1	7	7	10	-96	-96	-96	-96	-96	-96	-96	-96	-96	-96	-96	-96	-96	-96
1824	1	15	17	3	3	11.5	-1.49032	-1.49032	13.07	1.07168	1.07168	0	0	0	0	0	0	0	0	0	0	1	0	3	3	4	-96	-96	-96	-96	-96	-96	-96	-96	-96	-96	-96	-96	-96	-96
1825	0	15	17	3	0	11.5	-1.49032	-1.49032	8.92	-3.07832	-3.07832	1	1	0	0	0	0	0	0	0	0	1	0	3	3	3	-96	-96	-96	-96	-96	-96	-96	-96	-96	-96	-96	-96	-96	-96
1826	0	15	17	3	0	11.25	-1.74032	-1.74032	7.61	-4.38832	-4.38832	0	0	3	-13.165	-5.22095	0	-13.165	-5.22095	0	0	1	0	14	14	4	-96	-96	-96	-96	1	1	-96	1	-96	-96	-96	-96	-96	-96
1827	1	15	18	3	3	12.75	-0.240316	-0.240316	10.79	-1.20833	-1.20833	0	0	0	0	0	0	0	0	0	0	1	0	7	7	3	-96	-96	-96	-96	-96	-96	-96	-96	-96	-96	0	-96	-96	-96
1828	0	15	17	3	0	13.5	0.509684	0.509684	19.97	7.97167	7.97167	0	0	0	0	0	0	0	0	0	0	1	0	9	9	13	-96	-96	-96	-96	-96	-96	-96	-96	-96	-96	-96	-96	-96	-96
1829	0	15	18	3	0	10.75	-2.24032	-2.24032	10.25	-1.74832	-1.74832	0	0	0	0	0	0	0	0	0	0	1	0	0	0	2	-99	-96	-99	-96	-99	-96	-99	-96	-99	-96	-99	-96	-99	-96
1830	1	15	18	4	4	12.75	-0.240316	-0.240316	9.2	-2.79833	-2.79833	0	0	0	0	0	0	0	0	0	0	1	0	8	8	5	-96	-96	-96	-96	-96	-96	-96	-96	-96	-96	-96	-96	-96	-96
1831	0	15	17	4	0	10.5	-2.49032	-2.49032	6.68	-5.31832	-5.31832	0	0	0	0	0	0	0	0	0	0	1	0	12	12	2	-96	-96	-96	-96	-96	-96	-96	-96	-96	-96	-96	-96	-96	-96
1832	1	15	18	4	4	13.25	0.259684	0.259684	19.59	7.59168	7.59168	0	0	3	22.775	0.779052	0	15.1834	0.519368	0	0	1	0	6	6	3	-96	-96	-96	-96	-96	-96	-96	-96	1	1	-96	-96	1	-96
1833	1	15	18	4	4	11.5	-1.49032	-1.49032	11.15	-0.848325	-0.848325	0	0	0	0	0	0	0	0	0	1	4	1	8	8	6	-96	-96	-96	-96	-96	-96	-96	-96	-96	-96	-96	-96	-96	-96
1834	1	15	18	4	4	13	0.009684	0.009684	10.48	-1.51832	-1.51832	0	0	0	0	0	0	0	0	0	0	1	0	4	4	5	-96	-96	-96	-96	-96	-96	-96	0	-96	-96	-96	-96	-96	-96
1835	0	15	18	4	0	11	-1.99032	-1.99032	10.32	-1.67832	-1.67832	0	0	0	0	0	0	0	0	0	0	1	0	11	11	11	0	-96	-96	-96	-96	-96	-96	-96	-96	-96	-96	-96	-96	-96
1836	0	15	18	4	0	11.5	-1.49032	-1.49032	9.98	-2.01832	-2.01832	0	0	8	-16.1466	-11.9225	0	-12.1099	-8.9419	0	0	1	0	6	6	14	1	1	-96	-96	1	1	1	-96	1	-96	-96	-96	1	1
1837	0	15	18	4	0	16.5	3.50968	3.50968	10.98	-1.01832	-1.01832	0	0	0	0	0	0	0	0	0	0	1	0	3	3	6	-96	-96	-96	-96	-96	-96	-96	-96	-96	-96	-96	-96	-96	-96
1838	1	15	18	4	4	11.75	-1.24032	-1.24032	9.59	-2.40832	-2.40832	0	0	0	0	0	0	0	0	0	0	1	0	7	7	7	-96	-96	-96	-96	-96	-96	-96	-96	-96	-96	-96	-96	-96	-96
1839	1	15	18	4	4	14.5	1.50968	1.50968	12.58	0.581675	0.581675	0	0	0	0	0	0	0	0	0	0	1	0	7	7	9	-96	-96	-96	-96	-96	-96	-96	-96	-96	-96	-96	-96	-96	-96
1840	0	16	18	4	0	11.75	-1.24032	-1.24032	9.38	-2.61832	-2.61832	0	0	0	0	0	0	0	0	0	0	1	0	8	8	4	-96	-96	-96	-96	-96	-96	-96	-96	-96	-96	-96	-96	-96	-96
1841	0	16	18	4	0	14.5	1.50968	1.50968	20.46	8.46168	8.46168	0	0	0	0	0	0	0	0	0	1	2	1	0	0	1	-96	-96	-96	-96	-96	-96	-96	-96	-96	-96	-96	-96	-96	-96
1842	0	16	17	4	0	16.75	3.75968	3.75968	10.78	-1.21833	-1.21833	0	0	0	0	0	0	0	0	0	0	1	0	6	6	3	-96	-96	-96	-96	-96	-96	-96	-96	-96	-96	-96	-96	-96	-96
1843	0	16	18	4	0	12.75	-0.240316	-0.240316	10.31	-1.68832	-1.68832	0	0	0	0	0	0	0	0	0	0	1	0	7	7	5	-96	-96	-96	-96	-96	-96	-96	-96	-96	-96	-96	-96	-96	-96
1844	0	16	17	4	0	11.5	-1.49032	-1.49032	3.13	-8.86832	-8.86832	0	0	0	0	0	0	0	0	0	0	1	0	10	10	11	-96	-96	-96	-96	0	-96	-96	-96	0	-96	-96	-96	-96	-96
1845	1	16	18	4	4	11.75	-1.24032	-1.24032	5.29	-6.70832	-6.70832	1	1	3	-20.125	-3.72095	3	-20.125	-3.72095	3	1	4	1	16	16	15	-96	-96	-96	-96	1	1	1	-96	-96	-96	0	-96	-96	-96
1846	1	16	18	4	4	18	5.00968	5.00968	14.06	2.06168	2.06168	0	0	1	2.06168	5.00968	0	2.06168	5.00968	0	0	1	0	7	7	3	-99	-96	-99	-96	-99	-96	-99	1	-99	-96	-99	-96	-99	-96
1847	1	16	18	4	4	15	2.00968	2.00968	13.22	1.22168	1.22168	0	0	4	4.8867	8.03874	0	4.8867	8.03874	0	0	1	0	7	7	9	-96	-96	-96	-96	-96	-96	1	1	1	1	-96	-96	-96	-96
1848	1	16	18	4	4	11.5	-1.49032	-1.49032	5.08	-6.91832	-6.91832	1	1	1	-6.91832	-1.49032	1	-6.91832	-1.49032	1	0	1	0	2	2	5	-96	-96	-96	-96	1	-96	-96	-96	-96	-96	-96	-96	-96	-96
1849	1	16	18	4	4	18	5.00968	5.00968	15.47	3.47168	3.47168	0	0	0	0	0	0	0	0	0	1	2	1	2	2	3	0	-96	-96	-96	-96	-96	-96	-96	-96	-96	-96	-96	-96	-96
1850	0	16	18	4	0	18	5.00968	5.00968	39.39	27.3917	27.3917	0	0	0	0	0	0	0	0	0	0	1	0	6	6	6	-96	-96	-96	-96	-96	-96	-96	-96	-96	-96	-96	-96	-96	-96
1851	0	16	18	4	0	10.25	-2.74032	-2.74032	7.57	-4.42832	-4.42832	0	0	1	-4.42832	-2.74032	0	-4.42832	-2.74032	0	1	4	1	5	5	8	-96	-96	-96	-96	1	-96	-96	-96	-96	-96	-96	-96	-96	-96
1852	0	16	18	4	0	11.5	-1.49032	-1.49032	9.53	-2.46833	-2.46833	0	0	3	-7.40498	-4.47095	0	-7.40498	-4.47095	0	0	1	0	1	1	0	-96	-96	1	1	1	-96	-96	-96	-96	-96	-96	-96	-96	-96
1853	1	16	18	4	4	11.5	-1.49032	-1.49032	15.11	3.11167	3.11167	0	0	0	0	0	0	0	0	0	0	1	0	5	5	4	-96	-96	-96	-96	-96	-96	-96	-96	-96	-96	-96	-96	-96	-96
1854	0	16	18	4	0	13	0.009684	0.009684	19.02	7.02168	7.02168	0	0	0	0	0	0	0	0	0	1	3	1	6	6	15	-96	-96	-96	-96	-96	-96	-96	-96	-96	-96	-96	-96	-96	-96
1855	0	16	18	4	0	17.5	4.50968	4.50968	15.15	3.15168	3.15168	0	0	0	0	0	0	0	0	0	0	1	0	5	5	5	-96	-96	-96	-96	-96	-96	-96	-96	-96	-96	-96	-96	-96	-96
1856	1	16	18	4	4	10.5	-2.49032	-2.49032	8.83	-3.16832	-3.16832	0	0	0	0	0	0	0	0	0	0	1	0	12	12	13	-96	-96	-96	-96	-96	-96	-96	0	-96	-96	-96	-96	-96	-96
1857	0	16	18	4	0	11.5	-1.49032	-1.49032	8.34	-3.65832	-3.65832	1	1	0	0	0	0	0	0	0	0	1	0	1	1	3	-96	-96	-96	-96	-96	-96	-96	-96	-96	-96	-96	-96	-96	-96
1858	1	16	18	4	4	10.5	-2.49032	-2.49032	8.39	-3.60832	-3.60832	0	0	0	0	0	0	0	0	0	0	1	0	20	20	14	-96	-96	-96	-96	-96	-96	-96	-96	-96	-96	-96	-96	-96	-96
1859	0	16	19	4	0	10.5	-2.49032	-2.49032	7.8	-4.19832	-4.19832	1	1	0	0	0	0	0	0	0	0	1	0	7	7	6	-96	-96	-96	-96	-96	-96	-96	-96	-96	-96	-96	-96	-96	-96
1860	0	16	18	4	0	12.75	-0.240316	-0.240316	#NULL!	#NULL!	1.80619	0	0	0	0	0	0	0	0	0	0	1	0	9	9	8	-96	-96	-96	-96	-96	-96	-96	-96	-96	-96	-96	-96	-96	-96
1861	1	16	18	4	4	14.25	1.25968	1.25968	11.46	-0.538325	-0.538325	0	0	1	-0.538325	1.25968	0	-0.538325	1.25968	0	0	1	0	9	9	3	-96	-96	-96	-96	-96	1	-96	-96	-96	-96	-96	-96	-96	-96
1862	0	16	18	4	0	13	0.009684	0.009684	15.11	3.11167	3.11167	0	0	0	0	0	0	0	0	0	0	1	0	7	7	11	-96	-96	-96	-96	-96	-96	-96	-96	-96	-96	-96	-96	-96	-96
1863	1	16	18	4	4	11.75	-1.24032	-1.24032	6.49	-5.50832	-5.50832	1	1	5	-27.5416	-6.20158	5	-22.0333	-4.96126	4	1	2	1	22	22	13	-96	1	-96	-96	1	1	-96	-96	-96	-96	1	0	1	-96
1864	0	16	18	4	0	11.5	-1.49032	-1.49032	13.85	1.85168	1.85168	0	0	0	0	0	0	0	0	0	0	1	0	2	2	1	-99	-96	-99	-96	-99	-96	-99	-96	-99	-96	-99	-96	-99	-96
1865	0	16	18	4	0	13	0.009684	0.009684	7.26	-4.73832	-4.73832	0	0	0	0	0	0	0	0	0	1	4	1	3	3	4	-96	-96	-96	-96	-96	-96	-96	-96	-96	-96	-96	-96	-96	-96
1866	0	16	18	4	0	#NULL!	#NULL!	-1.83974	6.72	-5.27832	-5.27832	0	0	4	-21.1133	-7.35896	0	-21.1133	#NULL!	0	1	2	1	13	13	3	-96	1	-96	-96	1	1	-96	-96	-96	-96	-96	1	-96	-96
1867	1	16	18	4	4	11	-1.99032	-1.99032	4.13	-7.86832	-7.86832	0	0	0	0	0	0	0	0	0	1	2	1	9	9	11	-96	-96	-96	-96	-96	0	-96	-96	-96	-96	-96	-96	-96	-96
1868	0	16	18	4	0	13.5	0.509684	0.509684	11.39	-0.608325	-0.608325	0	0	2	-1.21665	1.01937	0	-1.21665	1.01937	0	0	1	0	3	3	7	-96	-96	-96	-96	-96	-96	0	-96	1	1	-96	-96	-96	-96
1869	0	16	18	4	0	10.5	-2.49032	-2.49032	11.17	-0.828325	-0.828325	0	0	0	0	0	0	0	0	0	0	1	0	3	3	7	-96	-96	-96	-96	-96	-96	-96	-96	0	-96	-96	-96	-96	-96
1870	1	16	18	4	4	10.25	-2.74032	-2.74032	10.78	-1.21833	-1.21833	0	0	0	0	0	0	0	0	0	0	1	0	4	4	1	-96	-96	-96	-96	-96	-96	-96	-96	-96	-96	-96	-96	-96	-96
1871	1	16	18	4	4	11	-1.99032	-1.99032	15.22	3.22168	3.22168	0	0	2	6.44335	-3.98063	0	6.44335	-3.98063	0	0	1	0	3	3	7	-96	1	-96	-96	-96	-96	-96	-96	0	1	-96	-96	-96	-96
1872	1	16	18	4	4	10.5	-2.49032	-2.49032	10.77	-1.22832	-1.22832	0	0	0	0	0	0	0	0	0	0	1	0	8	8	7	-96	-96	-96	-96	-96	-96	-96	-96	-96	-96	-96	-96	-96	-96
1873	1	16	18	4	4	15.5	2.50968	2.50968	11.22	-0.778325	-0.778325	0	0	1	-0.778325	2.50968	0	-0.778325	2.50968	0	0	1	0	11	11	7	-96	-96	-96	-96	-96	-96	-96	-96	1	-96	-96	-96	-96	-96
1874	0	16	18	4	0	11.5	-1.49032	-1.49032	5.48	-6.51832	-6.51832	1	1	1	-6.51832	-1.49032	1	0	0	0	1	4	1	10	10	9	-96	-96	-96	-96	-96	-96	-96	-96	-96	-96	-96	-96	-96	1
1875	1	16	18	4	4	12.25	-0.740316	-0.740316	8.18	-3.81832	-3.81832	0	0	1	-3.81832	-0.740316	0	0	0	0	1	4	1	20	20	10	-96	-96	-96	-96	-96	-96	0	-96	-96	-96	-96	-96	1	-96
1876	0	16	18	4	0	14.75	1.75968	1.75968	13.89	1.89168	1.89168	0	0	0	0	0	0	0	0	0	1	2	1	3	3	1	-96	-96	-96	-96	-96	-96	-96	-96	-96	-96	-96	-96	-96	-96
1877	0	16	18	4	0	11.75	-1.24032	-1.24032	10.43	-1.56832	-1.56832	0	0	0	0	0	0	0	0	0	0	1	0	5	5	7	-96	-96	-96	-96	-96	-96	-96	-96	-96	-96	-96	-96	-96	-96
1878	1	16	18	4	4	15.5	2.50968	2.50968	11.95	-0.048325	-0.048325	0	0	1	-0.048325	2.50968	0	-0.048325	2.50968	0	1	2	1	2	2	2	-96	-96	0	-96	-96	-96	-96	-96	-96	1	-96	-96	-96	-96
1879	0	16	18	4	0	10	-2.99032	-2.99032	10.78	-1.21833	-1.21833	0	0	2	-2.43665	-5.98063	0	-2.43665	-5.98063	0	0	1	0	14	14	12	-96	-96	-96	-96	-96	-96	-96	-96	1	1	-96	-96	-96	-96
1880	1	16	18	4	4	12.5	-0.490316	-0.490316	9.63	-2.36832	-2.36832	0	0	6	-14.2099	-2.9419	0	-9.4733	-1.96126	0	0	1	0	18	18	20	1	1	-96	-96	1	1	-96	-96	-96	-96	-96	-96	1	1
1881	1	16	18	4	4	9	-3.99032	-3.99032	6.52	-5.47832	-5.47832	0	0	1	-5.47832	-3.99032	0	-5.47832	-3.99032	0	0	1	0	9	9	9	-96	-96	-96	-96	-96	0	1	-96	-96	-96	-96	-96	-96	-96
1882	1	16	18	4	4	14.5	1.50968	1.50968	15.8	3.80168	3.80168	0	0	1	3.80168	1.50968	0	0	0	0	0	1	0	2	2	2	-99	-96	-99	-96	-99	-96	-99	-96	-99	-96	-99	-96	-99	1
1883	0	16	18	4	0	14.25	1.25968	1.25968	9	-2.99832	-2.99832	0	0	2	-5.99665	2.51937	0	-5.99665	2.51937	0	0	1	0	1	1	7	-96	-96	-96	-96	1	-96	1	-96	0	-96	-96	-96	-96	-96
1884	1	16	18	4	4	10.5	-2.49032	-2.49032	8.4	-3.59832	-3.59832	0	0	0	0	0	0	0	0	0	0	1	0	10	10	11	-96	-96	-96	-96	-96	-96	-96	-96	-96	-96	-96	-96	-96	-96
1885	1	16	18	4	4	18	5.00968	5.00968	20.06	8.06167	8.06167	0	0	1	8.06167	5.00968	0	8.06167	5.00968	0	0	1	0	3	3	10	-96	-96	-96	-96	-96	-96	-96	-96	-96	1	-96	-96	-96	-96
1886	0	16	18	4	0	14.5	1.50968	1.50968	7.24	-4.75832	-4.75832	0	0	2	-9.51665	3.01937	0	-9.51665	3.01937	0	1	4	1	9	9	16	-96	-96	-96	-96	1	-96	1	-96	-96	-96	-96	-96	-96	-96
1887	0	16	18	4	0	15.5	2.50968	2.50968	12.09	0.091675	0.091675	0	0	3	0.275025	7.52905	0	0.18335	5.01937	0	0	1	0	4	4	2	-96	-96	-96	-96	1	1	-96	-96	-96	-96	-96	-96	1	-96
1888	1	16	18	4	4	10.5	-2.49032	-2.49032	8.96	-3.03832	-3.03832	0	0	3	-9.11497	-7.47095	0	-9.11497	-7.47095	0	1	2	1	13	13	5	-96	-96	-96	-96	1	1	1	-96	-96	-96	-96	-96	-96	-96
1889	0	16	18	4	0	15	2.00968	2.00968	10.93	-1.06832	-1.06832	0	0	2	-2.13665	4.01937	0	-2.13665	4.01937	0	0	1	0	2	2	2	1	1	-96	-96	-96	-96	-96	-96	-96	-96	-96	-96	-96	-96
1890	1	16	18	4	4	11.5	-1.49032	-1.49032	10.87	-1.12833	-1.12833	0	0	2	-2.25665	-2.98063	0	-2.25665	-2.98063	0	0	1	0	22	22	21	-96	-96	-96	-96	-96	1	0	1	-96	-96	-96	-96	-96	-96
1891	0	16	18	4	0	13.5	0.509684	0.509684	16.26	4.26168	4.26168	0	0	0	0	0	0	0	0	0	0	1	0	8	8	10	-96	-96	-96	-96	-96	-96	-96	-96	-96	-96	-96	-96	-96	-96
1892	0	16	18	4	0	13	0.009684	0.009684	12.93	0.931675	0.931675	0	0	0	0	0	0	0	0	0	0	1	0	9	9	1	-96	-96	-96	-96	-96	-96	-96	-96	-96	-96	-96	-96	-96	-96
1893	0	16	18	4	0	9	-3.99032	-3.99032	8.1	-3.89832	-3.89832	0	0	6	-23.3899	-23.9419	0	-19.4916	-19.9516	0	0	1	0	12	12	9	1	1	-96	-96	1	1	-96	1	-96	-96	-96	-96	-96	1
1894	0	16	18	4	0	10.75	-2.24032	-2.24032	9.52	-2.47832	-2.47832	0	0	1	-2.47832	-2.24032	0	-2.47832	-2.24032	0	0	1	0	10	10	13	-99	-96	-99	-96	-99	-96	-99	-96	-99	1	-99	-96	-99	-96
1895	1	16	19	4	4	14.75	1.75968	1.75968	11.57	-0.428325	-0.428325	0	0	0	0	0	0	0	0	0	1	4	1	10	10	6	-96	-96	-96	-96	-96	-96	-96	-96	-96	-96	-96	-96	-96	-96
1896	0	16	18	4	0	10.5	-2.49032	-2.49032	13.9	1.90168	1.90168	0	0	0	0	0	0	0	0	0	0	1	0	1	1	1	-96	-96	-96	-96	-96	-96	-96	-96	-96	-96	-96	-96	-96	-96
1897	1	16	18	4	4	10.5	-2.49032	-2.49032	7.13	-4.86832	-4.86832	0	0	1	-4.86832	-2.49032	0	-4.86832	-2.49032	0	0	1	0	8	8	5	-96	-96	-96	-96	-96	-96	-96	-96	-96	1	-96	-96	-96	-96
1898	1	16	18	4	4	12.75	-0.240316	-0.240316	12.33	0.331675	0.331675	1	1	0	0	0	0	0	0	0	1	2	1	3	3	4	-96	-96	-96	-96	-96	-96	-96	-96	0	-96	-96	-96	-96	-96
1899	0	16	18	4	0	11	-1.99032	-1.99032	12.02	0.021675	0.021675	0	0	0	0	0	0	0	0	0	0	1	0	10	10	3	-96	-96	-96	-96	-96	-96	-96	-96	-96	-96	-96	-96	-96	-96
1900	1	16	18	4	4	11.5	-1.49032	-1.49032	17.34	5.34168	5.34168	0	0	3	16.025	-4.47095	0	16.025	-4.47095	0	0	1	0	10	10	10	-96	-96	-96	-96	-96	1	-96	-96	-96	-96	1	1	-96	-96
1901	0	16	18	4	0	11.25	-1.74032	-1.74032	10.56	-1.43832	-1.43832	0	0	0	0	0	0	0	0	0	0	1	0	10	10	10	-96	-96	-96	-96	-96	-96	-96	-96	-96	-96	-96	-96	-96	-96
1902	1	16	18	4	4	10.5	-2.49032	-2.49032	11.35	-0.648325	-0.648325	0	0	1	-0.648325	-2.49032	0	-0.648325	-2.49032	0	0	1	0	5	5	11	-96	-96	-96	-96	-96	-96	-96	-96	-96	1	-96	-96	-96	0
1903	1	16	18	4	4	12.25	-0.740316	-0.740316	10.58	-1.41832	-1.41832	0	0	0	0	0	0	0	0	0	1	5	1	4	4	6	-96	-96	-96	-96	-96	-96	-96	-96	-96	-96	-96	-96	-96	-96
1904	1	16	18	4	4	11.5	-1.49032	-1.49032	9.69	-2.30832	-2.30832	0	0	6	-13.8499	-8.9419	0	-13.8499	-8.9419	0	0	1	0	6	6	8	1	1	-96	-96	1	1	1	1	-96	-96	-96	-96	-96	-96
1905	1	16	18	4	4	11.75	-1.24032	-1.24032	13.11	1.11167	1.11167	0	0	0	0	0	0	0	0	0	1	2	1	11	11	12	-96	-96	-96	-96	-96	-96	-96	-96	-96	-96	-96	-96	-96	-96
1906	1	16	18	4	4	10.5	-2.49032	-2.49032	7.74	-4.25832	-4.25832	0	0	3	-12.775	-7.47095	0	-12.775	-7.47095	0	1	2	1	9	9	10	-96	-96	-96	-96	1	1	-96	-96	1	-96	-96	-96	-96	-96
1907	0	16	18	4	0	13.75	0.759684	0.759684	14.23	2.23168	2.23168	0	0	1	2.23168	0.759684	0	2.23168	0.759684	0	0	1	0	2	2	9	-96	1	-96	-96	-96	-96	-96	-96	0	-96	-96	-96	-96	-96
1908	1	16	18	4	4	14	1.00968	1.00968	10.93	-1.06832	-1.06832	0	0	0	0	0	0	0	0	0	1	2	1	7	7	4	-96	-96	-96	-96	0	-96	-96	-96	-96	-96	-96	-96	-96	-96
1909	0	16	18	4	0	15	2.00968	2.00968	17.2	5.20167	5.20167	0	0	0	0	0	0	0	0	0	0	1	0	4	4	10	-96	-96	-96	-96	-96	-96	-96	-96	-96	-96	-96	-96	-96	-96
1910	1	16	18	4	4	11	-1.99032	-1.99032	2.35	-9.64832	-9.64832	0	0	0	0	0	0	0	0	0	0	1	0	19	19	11	-96	-96	-96	-96	-96	-96	-96	-96	-96	-96	-96	-96	-96	-96
1911	1	16	18	4	4	11.75	-1.24032	-1.24032	10.87	-1.12833	-1.12833	0	0	1	-1.12833	-1.24032	0	-1.12833	-1.24032	0	0	1	0	12	12	11	-96	-96	-96	-96	-96	-96	-96	-96	1	-96	-96	-96	-96	-96
1912	1	16	18	4	4	16.5	3.50968	3.50968	20.58	8.58167	8.58167	0	0	0	0	0	0	0	0	0	0	1	0	6	6	7	-96	-96	-96	-96	-96	-96	-96	-96	-96	-96	-96	-96	-96	-96
1913	0	16	18	4	0	14	1.00968	1.00968	12.43	0.431675	0.431675	0	0	1	0.431675	1.00968	0	0.431675	1.00968	0	0	1	0	8	8	8	-96	-96	-96	-96	-96	-96	-96	-96	1	-96	-96	-96	-96	-96
1914	1	16	18	4	4	11.5	-1.49032	-1.49032	#NULL!	#NULL!	-1.76323	0	0	5	-8.81616	-7.45158	0	#NULL!	-7.45158	0	0	1	0	9	9	8	-96	1	-96	-96	1	1	1	1	-96	-96	-96	-96	-96	-96
1915	1	16	18	4	4	11.5	-1.49032	-1.49032	7.53	-4.46832	-4.46832	0	0	0	0	0	0	0	0	0	0	1	0	1	1	1	-96	-96	-96	-96	-96	-96	-96	-96	-96	-96	-96	-96	-96	-96
1916	0	16	18	4	0	13	0.009684	0.009684	7.57	-4.42832	-4.42832	0	0	0	0	0	0	0	0	0	1	4	1	1	1	2	-96	-96	-96	-96	-96	-96	-96	-96	-96	-96	-96	-96	-96	-96
1917	1	16	18	4	4	11.5	-1.49032	-1.49032	7.04	-4.95832	-4.95832	1	1	4	-19.8333	-5.96126	4	-19.8333	-5.96126	4	1	2	1	12	12	20	-96	-96	-96	-96	1	-96	-96	1	-96	1	-96	1	-96	-96
1918	1	16	19	4	4	11.5	-1.49032	-1.49032	19.13	7.13167	7.13167	0	0	1	7.13167	-1.49032	0	7.13167	-1.49032	0	1	2	1	12	12	11	-99	-96	-99	-96	-99	-96	-99	-96	-99	-96	-99	1	-99	-96
1919	1	16	18	4	4	12	-0.990316	-0.990316	10.74	-1.25832	-1.25832	0	0	0	0	0	0	0	0	0	1	4	1	7	7	3	-96	-96	-96	-96	-96	-96	-96	-96	-96	-96	-96	-96	-96	-96
1920	0	16	19	4	0	14.75	1.75968	1.75968	9.33	-2.66832	-2.66832	0	0	0	0	0	0	0	0	0	1	4	1	4	4	5	-99	-96	-99	-96	-99	-96	-99	-96	-99	-96	-99	-96	-99	-96
1921	0	16	18	4	0	12	-0.990316	-0.990316	13.56	1.56168	1.56168	0	0	0	0	0	0	0	0	0	1	4	1	9	9	12	-96	-96	0	0	-96	-96	-96	-96	-96	-96	-96	-96	-96	-96
1922	0	16	18	4	0	11	-1.99032	-1.99032	7.07	-4.92832	-4.92832	0	0	0	0	0	0	0	0	0	0	1	0	4	4	4	-96	-96	-96	-96	-96	-96	-96	-96	0	-96	-96	-96	-96	-96
1923	1	16	18	4	4	11.5	-1.49032	-1.49032	7.45	-4.54832	-4.54832	0	0	0	0	0	0	0	0	0	1	2	1	21	21	0	-96	-96	-96	-96	-96	-96	-96	-96	-96	-96	-96	-96	-96	-96
1924	1	16	18	4	4	18	5.00968	5.00968	13.16	1.16168	1.16168	0	0	2	2.32335	10.0194	0	2.32335	10.0194	0	1	4	1	13	13	8	-96	-96	0	1	0	1	-96	-96	-96	-96	-96	-96	-96	-96
1925	0	16	18	4	0	10.5	-2.49032	-2.49032	12.17	0.171675	0.171675	0	0	1	0.171675	-2.49032	0	0	0	0	1	4	1	5	5	0	-96	-96	-96	-96	-96	-96	-96	-96	-96	-96	-96	-96	1	-96
1926	1	16	18	4	4	16.5	3.50968	3.50968	16.06	4.06167	4.06167	0	0	6	24.37	21.0581	0	24.37	21.0581	0	1	4	1	18	18	7	1	1	1	1	-96	1	-96	1	-96	-96	-96	-96	-96	-96
1927	0	16	18	4	0	10.5	-2.49032	-2.49032	12.4	0.401675	0.401675	0	0	0	0	0	0	0	0	0	0	1	0	10	10	1	-99	-96	-99	-96	-99	-96	-99	-96	-99	-96	-99	-96	-99	-96
1928	0	16	18	4	0	12	-0.990316	-0.990316	5.98	-6.01832	-6.01832	0	0	1	-6.01832	-0.990316	0	-6.01832	-0.990316	0	0	1	0	10	10	15	-96	-96	-96	-96	-96	-96	-96	-96	-96	1	-96	-96	-96	-96
1929	1	16	18	4	4	18	5.00968	5.00968	22.05	10.0517	10.0517	0	0	0	0	0	0	0	0	0	0	1	0	1	1	5	-96	-96	-96	-96	-96	-96	-96	-96	-96	-96	-96	-96	-96	-96
1930	1	16	18	4	4	15.5	2.50968	2.50968	16.33	4.33167	4.33167	0	0	1	4.33167	2.50968	0	4.33167	2.50968	0	1	4	1	24	24	20	0	-96	1	-96	-96	-96	-96	-96	0	0	-96	-96	-96	-96
1931	0	16	18	4	0	18	5.00968	5.00968	19.9	7.90167	7.90167	0	0	1	7.90167	5.00968	0	7.90167	5.00968	0	0	1	0	4	4	5	1	-96	-96	-96	-96	-96	-96	-96	-96	-96	-96	-96	-96	-96
1932	0	16	19	4	0	11	-1.99032	-1.99032	9.98	-2.01832	-2.01832	0	0	2	-4.03665	-3.98063	0	-4.03665	-3.98063	0	0	1	0	12	12	14	-99	-96	-99	-96	-99	1	-99	1	-99	-96	-99	-96	-99	-96
1933	0	16	18	4	0	10.5	-2.49032	-2.49032	18.53	6.53168	6.53168	0	0	1	6.53168	-2.49032	0	6.53168	-2.49032	0	0	1	0	7	7	2	-96	-96	-96	-96	-96	-96	-96	-96	1	-96	-96	-96	-96	-96
1934	1	16	18	4	4	14.75	1.75968	1.75968	18.78	6.78168	6.78168	0	0	0	0	0	0	0	0	0	0	1	0	13	13	9	-96	-96	-96	-96	-96	-96	-96	-96	-96	-96	-96	-96	-96	-96
1935	1	16	18	4	4	12.75	-0.240316	-0.240316	7.95	-4.04832	-4.04832	0	0	0	0	0	0	0	0	0	0	1	0	5	5	1	-96	-96	-96	-96	-96	-96	-96	-96	-96	-96	-96	-96	-96	-96
1936	0	16	19	4	0	18	5.00968	5.00968	31.93	19.9317	19.9317	0	0	0	0	0	0	0	0	0	0	1	0	4	4	3	-96	-96	-96	-96	-96	-96	-96	-96	-96	-96	-96	-96	-96	-96
1937	0	16	18	4	0	11.5	-1.49032	-1.49032	5.27	-6.72832	-6.72832	1	1	0	0	0	0	0	0	0	1	4	1	8	8	5	-96	-96	-96	-96	0	-96	-96	-96	-96	-96	-96	-96	-96	-96
1938	1	16	18	4	4	18	5.00968	5.00968	14.15	2.15168	2.15168	0	0	0	0	0	0	0	0	0	0	1	0	8	8	3	-96	-96	-96	-96	-96	-96	-96	-96	-96	-96	-96	-96	-96	-96
1939	0	16	18	4	0	11.25	-1.74032	-1.74032	14.8	2.80168	2.80168	0	0	0	0	0	0	0	0	0	0	1	0	4	4	4	-96	-96	-96	-96	-96	-96	-96	-96	-96	-96	-96	-96	-96	-96
1940	1	16	18	4	4	9.75	-3.24032	-3.24032	6.35	-5.64832	-5.64832	0	0	2	-11.2966	-6.48063	0	-11.2966	-6.48063	0	0	1	0	20	20	5	-96	-96	-96	-96	0	-96	1	-96	-96	-96	0	1	0	-96
1941	0	16	18	4	0	15	2.00968	2.00968	21.9	9.90167	9.90167	0	0	1	9.90167	2.00968	0	9.90167	2.00968	0	0	1	0	3	3	4	-96	-96	-96	-96	-96	-96	-96	1	-96	-96	-96	-96	-96	-96
1942	1	16	19	4	4	17	4.00968	4.00968	13.12	1.12167	1.12167	0	0	0	0	0	0	0	0	0	1	4	1	12	12	7	-96	-96	-96	-96	-96	-96	-96	-96	-96	-96	-96	-96	-96	-96
1943	1	16	18	4	4	13.75	0.759684	0.759684	13.3	1.30168	1.30168	0	0	4	5.2067	3.03874	0	5.2067	3.03874	0	0	1	0	5	5	4	1	1	1	-96	-96	-96	-96	-96	-96	-96	1	-96	-96	-96
1944	1	16	18	4	4	11	-1.99032	-1.99032	9.54	-2.45833	-2.45833	0	0	0	0	0	0	0	0	0	1	4	1	8	8	4	-96	-96	-96	-96	-96	-96	-96	-96	-96	-96	-96	-96	-96	-96
1945	1	16	18	4	4	15	2.00968	2.00968	18.87	6.87168	6.87168	0	0	0	0	0	0	0	0	0	0	1	0	3	3	3	-96	-96	-96	-96	-96	-96	-96	-96	-96	-96	-96	-96	-96	-96
1946	1	16	18	4	4	14.75	1.75968	1.75968	15.41	3.41168	3.41168	0	0	0	0	0	0	0	0	0	0	1	0	3	3	0	-96	-96	-96	-96	-96	-96	-96	-96	-96	-96	-96	-96	-96	-96
1947	0	16	19	4	0	11	-1.99032	-1.99032	7.1	-4.89832	-4.89832	0	0	1	-4.89832	-1.99032	0	-4.89832	-1.99032	0	1	7	1	5	5	13	-96	-96	-96	-96	-96	-96	-96	-96	0	-96	1	-96	-96	-96
1948	1	16	18	4	4	11.75	-1.24032	-1.24032	28.23	16.2317	16.2317	0	0	0	0	0	0	0	0	0	0	1	0	8	8	2	-96	-96	-96	-96	-96	-96	-96	-96	-96	-96	-96	-96	-96	-96
1949	0	16	18	4	0	11.25	-1.74032	-1.74032	9.59	-2.40832	-2.40832	0	0	6	-14.4499	-10.4419	0	-12.0416	-8.70158	0	1	2	1	0	0	10	-96	1	-96	1	-96	1	1	-96	-96	1	-96	-96	-96	1
1950	1	16	18	4	4	11	-1.99032	-1.99032	4.69	-7.30832	-7.30832	1	1	0	0	0	0	0	0	0	0	1	0	17	17	6	-96	-96	-96	-96	-96	-96	-99	-96	-96	-96	-96	-96	-96	-96
1951	1	16	18	4	4	12.25	-0.740316	-0.740316	16.76	4.76168	4.76168	0	0	0	0	0	0	0	0	0	0	1	0	6	6	1	-96	-96	-96	-96	-96	-96	-96	-96	-96	-96	-96	-96	-96	-96
1952	1	16	19	4	4	11.75	-1.24032	-1.24032	14.42	2.42168	2.42168	0	0	2	4.84335	-2.48063	0	2.42168	-1.24032	0	0	1	0	14	14	13	-96	1	-96	-96	-96	-96	-96	-96	-96	-96	-96	-96	-96	1
1953	0	16	19	4	0	11.5	-1.49032	-1.49032	3.61	-8.38833	-8.38833	0	0	0	0	0	0	0	0	0	1	4	1	10	10	0	-99	-96	-99	-96	-99	-96	-99	-96	-99	-96	-99	-96	-99	-96
1954	1	16	19	4	4	15.5	2.50968	2.50968	11.93	-0.068325	-0.068325	0	0	2	-0.13665	5.01937	0	-0.13665	5.01937	0	1	2	1	7	7	6	-96	-96	-96	-96	-96	1	-96	-96	1	-96	-96	-96	-96	-96
1955	0	16	19	4	0	11	-1.99032	-1.99032	10.12	-1.87833	-1.87833	0	0	0	0	0	0	0	0	0	0	1	0	8	8	3	-96	-96	0	0	-96	-96	-96	-96	-96	-96	-96	-96	-96	-96
1956	0	16	19	4	0	11.5	-1.49032	-1.49032	10.83	-1.16832	-1.16832	0	0	0	0	0	0	0	0	0	0	1	0	1	1	4	-96	-96	-96	-96	-96	-96	-96	0	-96	-96	-96	-96	-96	-96
1957	0	16	18	4	0	16.5	3.50968	3.50968	17.18	5.18168	5.18168	0	0	0	0	0	0	0	0	0	0	1	0	11	11	2	-96	-96	-96	-96	-96	-96	-96	-96	-96	-96	-96	-96	-96	-96
1958	0	16	19	4	0	11.5	-1.49032	-1.49032	4.8	-7.19832	-7.19832	1	1	0	0	0	0	0	0	0	0	1	0	8	8	9	-96	-96	-96	-96	-96	-96	-96	-96	-96	-96	-96	-96	-96	-96
1959	0	16	18	4	0	11.5	-1.49032	-1.49032	7.61	-4.38832	-4.38832	1	1	1	-4.38832	-1.49032	1	-4.38832	-1.49032	1	0	1	0	4	4	1	-96	-96	-96	-96	1	0	-96	-96	-96	-96	-96	-96	-96	-96
1960	0	16	18	4	0	18	5.00968	5.00968	15.6	3.60168	3.60168	0	0	0	0	0	0	0	0	0	0	1	0	7	7	13	-96	-96	-96	-96	-96	-96	-96	-96	-96	-96	-96	-96	-96	0
1961	0	16	19	4	0	13.75	0.759684	0.759684	12.21	0.211675	0.211675	0	0	0	0	0	0	0	0	0	0	1	0	6	6	12	-96	-96	-96	-96	-96	-96	-96	-96	-96	-96	-96	-96	-96	-96
1962	0	16	18	4	0	12	-0.990316	-0.990316	10.99	-1.00832	-1.00832	0	0	0	0	0	0	0	0	0	0	1	0	3	3	3	-96	-96	-96	-96	-96	-96	-96	-96	-96	-96	-96	-96	-96	-96
1963	0	16	18	4	0	14.25	1.25968	1.25968	12.71	0.711675	0.711675	0	0	0	0	0	0	0	0	0	0	1	0	4	4	5	-96	-96	-96	-96	-96	-96	-96	-96	-96	-96	-96	-96	-96	-96
1964	0	16	18	4	0	18	5.00968	5.00968	12.04	0.041675	0.041675	0	0	0	0	0	0	0	0	0	0	1	0	6	6	6	-96	-96	-96	-96	-96	-96	-96	-96	-96	-96	-96	-96	-96	-96
1965	0	16	19	4	0	13	0.009684	0.009684	12	0.001675	0.001675	0	0	2	0.00335	0.019368	0	0.00335	0.019368	0	0	1	0	5	5	17	1	-96	-96	-96	-96	-96	-96	-96	1	0	-96	-96	-96	-96
1966	0	16	19	4	0	11.5	-1.49032	-1.49032	16.53	4.53168	4.53168	0	0	0	0	0	0	0	0	0	1	4	1	7	7	5	-99	-96	-99	-96	-99	-96	-99	-96	-99	-96	-99	-96	-99	-96
1967	0	16	18	4	0	18	5.00968	5.00968	9.04	-2.95833	-2.95833	0	0	0	0	0	0	0	0	0	0	1	0	3	3	0	-96	-96	-96	-96	-96	-96	-96	-96	-96	-96	-96	-96	-96	-96
1968	1	16	18	4	4	10.5	-2.49032	-2.49032	12.39	0.391675	0.391675	0	0	2	0.78335	-4.98063	0	0.78335	-4.98063	0	1	5	1	13	13	10	-96	-96	-96	-96	1	0	1	-96	-96	-96	-96	-96	-96	-96
1969	1	16	18	4	4	12.5	-0.490316	-0.490316	19.45	7.45167	7.45167	0	0	0	0	0	0	0	0	0	0	1	0	11	11	5	-96	-96	-96	-96	-96	-96	-96	-96	-96	-96	-96	-96	-96	-96
1970	1	16	18	4	4	12.5	-0.490316	-0.490316	13.28	1.28167	1.28167	0	0	4	5.1267	-1.96126	0	2.56335	-0.980632	0	0	1	0	14	14	11	-96	-96	-96	-96	-96	-96	-96	-96	1	1	-96	-96	1	1
1971	1	16	18	4	4	14.75	1.75968	1.75968	34.11	22.1117	22.1117	0	0	1	22.1117	1.75968	0	22.1117	1.75968	0	1	7	1	5	5	8	-96	1	-96	-96	-96	-96	-96	-96	-96	-96	-96	-96	-96	-96
1972	1	16	18	4	4	12.75	-0.240316	-0.240316	13.12	1.12167	1.12167	0	0	0	0	0	0	0	0	0	0	1	0	3	3	2	-96	-96	-96	-96	-96	-96	-96	-96	-96	-96	-96	-96	-96	-96
1973	0	16	18	4	0	18	5.00968	5.00968	19.22	7.22167	7.22167	0	0	0	0	0	0	0	0	0	0	1	0	4	4	6	-96	-96	-96	-96	-96	-96	-96	-96	-96	-96	-96	-96	-96	-96
1974	0	16	19	4	0	14.75	1.75968	1.75968	13.34	1.34168	1.34168	0	0	0	0	0	0	0	0	0	0	1	0	3	3	4	-96	-96	-96	-96	-96	-96	-96	-96	-96	-96	-96	-96	-96	-96
1975	0	16	19	4	0	13.25	0.259684	0.259684	20	8.00168	8.00168	0	0	1	8.00168	0.259684	0	8.00168	0.259684	0	1	2	1	8	8	5	-99	1	-99	-96	-99	-96	-99	-96	-99	-96	-99	-96	-99	-96
1976	0	16	19	4	0	13	0.009684	0.009684	13.72	1.72168	1.72168	0	0	0	0	0	0	0	0	0	0	1	0	6	6	6	-96	-96	-96	-96	-96	-96	-96	-96	0	-96	-96	-96	-96	-96
1977	1	16	19	4	4	13.25	0.259684	0.259684	8.82	-3.17832	-3.17832	0	0	0	0	0	0	0	0	0	1	5	1	3	3	2	-96	-96	-96	-96	-96	-96	-96	-96	-96	-96	-96	-96	-96	-96
1978	1	16	18	4	4	8	-4.99032	-4.99032	2.85	-9.14832	-9.14832	1	1	2	-18.2966	-9.98063	2	-9.14832	-4.99032	1	1	4	1	10	10	8	0	-96	-96	-96	1	-96	-96	-96	0	-96	-96	-96	1	-96
1979	0	16	19	4	0	11.25	-1.74032	-1.74032	16.09	4.09168	4.09168	0	0	0	0	0	0	0	0	0	0	1	0	5	5	2	-96	-96	-96	-96	-96	-96	-96	-96	-96	-96	-96	-96	-96	-96
1980	1	16	18	4	4	11.5	-1.49032	-1.49032	10.7	-1.29833	-1.29833	0	0	0	0	0	0	0	0	0	0	1	0	4	4	2	-96	-96	-96	-96	-96	-96	-96	-96	-96	-96	-96	-96	-96	-96
1981	0	16	18	4	0	10.5	-2.49032	-2.49032	5.87	-6.12832	-6.12832	0	0	0	0	0	0	0	0	0	0	1	0	14	14	9	-96	-96	-96	-96	-96	-96	-96	-96	-96	-96	-96	-96	-96	-96
1982	0	16	19	4	0	11.5	-1.49032	-1.49032	5.39	-6.60832	-6.60832	0	0	1	-6.60832	-1.49032	0	-6.60832	-1.49032	0	0	1	0	3	3	1	-96	-96	-96	1	-96	-96	-96	-96	-96	-96	-96	-96	-96	-96
1983	0	16	19	4	0	18	5.00968	5.00968	8.75	-3.24832	-3.24832	1	1	0	0	0	0	0	0	0	0	1	0	4	4	7	-99	-96	-99	-96	-99	-96	-99	-96	-99	-96	-99	-96	-99	-96
1984	1	16	18	4	4	18	5.00968	5.00968	19.55	7.55168	7.55168	0	0	0	0	0	0	0	0	0	0	1	0	10	10	3	-96	-96	-96	-96	-96	-96	-96	-96	-96	-96	-96	-96	-96	-96
1985	0	16	19	4	0	12.25	-0.740316	-0.740316	10.74	-1.25832	-1.25832	0	0	0	0	0	0	0	0	0	0	1	0	11	11	3	-96	-96	-96	-96	-96	-96	-96	-96	-96	-96	-96	-96	-96	-96
1986	0	16	19	4	0	15	2.00968	2.00968	34.8	22.8017	22.8017	0	0	0	0	0	0	0	0	0	0	1	0	4	4	2	-99	-96	-99	-96	-99	-96	-99	-96	-99	-96	-99	-96	-99	-96
1987	0	16	19	5	0	18	5.00968	5.00968	11.43	-0.568325	-0.568325	0	0	0	0	0	0	0	0	0	0	1	0	2	2	0	-99	-96	-99	-96	-99	-96	-99	-96	-99	-96	-99	-96	-99	-96
1988	0	16	19	5	0	12.5	-0.490316	-0.490316	10.42	-1.57832	-1.57832	0	0	0	0	0	0	0	0	0	0	1	0	18	18	7	-96	-96	-96	-96	-96	-96	-96	-96	-96	-96	-96	-96	-96	-96
1989	0	16	19	5	0	11.75	-1.24032	-1.24032	8.24	-3.75832	-3.75832	0	0	0	0	0	0	0	0	0	0	1	0	4	4	8	-96	-96	-96	-96	-96	-96	-96	-96	-96	-96	-96	-96	-96	-96
1990	0	16	19	5	0	16.5	3.50968	3.50968	13.32	1.32168	1.32168	0	0	0	0	0	0	0	0	0	0	1	0	4	4	4	-96	-96	-96	-96	-96	-96	-96	-96	-96	-96	-96	-96	-96	-96
1991	0	16	18	5	0	14	1.00968	1.00968	8.49	-3.50832	-3.50832	0	0	0	0	0	0	0	0	0	1	4	1	3	3	0	-96	-96	-96	-96	-96	-96	-96	-96	-96	-96	-96	-96	-96	-96
1992	0	17	19	5	0	10.5	-2.49032	-2.49032	11.04	-0.958325	-0.958325	0	0	2	-1.91665	-4.98063	0	-1.91665	-4.98063	0	0	1	0	8	8	8	-96	-96	-96	-96	-96	1	-96	-96	-96	1	-96	-96	-96	-96
1993	0	17	19	5	0	11	-1.99032	-1.99032	8.7	-3.29833	-3.29833	0	0	6	-19.79	-11.9419	0	-19.79	-11.9419	0	1	4	1	20	20	21	1	1	-96	-96	-96	1	1	1	-96	1	-96	-96	-96	-96
1994	0	17	19	5	0	12	-0.990316	-0.990316	8.95	-3.04833	-3.04833	0	0	0	0	0	0	0	0	0	0	1	0	10	10	7	-99	-96	-99	-96	-99	-96	-99	-96	-99	-96	-99	-96	-99	-96
1995	1	17	19	5	5	12.75	-0.240316	-0.240316	6.33	-5.66832	-5.66832	1	1	2	-11.3366	-0.480632	2	-11.3366	-0.480632	2	0	1	0	9	9	6	-99	1	-99	-96	-99	-96	-99	1	-99	-96	-99	-96	-99	-96
1996	0	17	18	5	0	11.5	-1.49032	-1.49032	12.99	0.991675	0.991675	0	0	0	0	0	0	0	0	0	0	1	0	2	2	3	-96	-96	-96	-96	-96	-96	-96	-96	-96	-96	-96	-96	-96	-96
1997	0	17	19	5	0	12	-0.990316	-0.990316	18.39	6.39168	6.39168	1	1	1	6.39168	-0.990316	1	6.39168	-0.990316	1	1	2	1	6	6	6	-96	-96	-96	-96	-96	-96	1	-96	-96	-96	-96	-96	-96	-96
1998	0	17	19	5	0	12.25	-0.740316	-0.740316	30.88	18.8817	18.8817	0	0	0	0	0	0	0	0	0	0	1	0	3	3	1	-96	-96	-96	-96	-96	-96	-96	-96	-96	-96	-96	-96	-96	-96
1999	0	17	19	5	0	8.5	-4.49032	-4.49032	12.67	0.671675	0.671675	0	0	0	0	0	0	0	0	0	1	2	1	6	6	1	-96	-96	-96	-96	-96	0	-96	-96	-96	-96	-96	-96	-96	-96
[truncated: 112 more rows]
